# Supplementary material for: Restoration of type 1 iodothyronine deiodinase expression in renal cancer cells downregulates oncoproteins and affects key metabolic pathways as well as anti-oxidative system
Source: PLoS One. 2017 Dec 22;12(12):e0190179. doi: 10.1371/journal.pone.0190179 (PMC5741248; doi:10.1371/journal.pone.0190179)
Supplement: S2 Table — (XLSX) [file pone.0190179.s006.xlsx]

## Sheet: Data
A: KIJ265T-DIO1-; B: KIJ265T-DIO1+
GOCC	GOBP	GOMF	KEGG	t-test Significant	P value	Ratio A/B	Protein IDs	Majority protein IDs	Protein names	Gene names	Total protein A1	Total protein A2	Total protein A3	Total protein A4	Total protein A5	Total protein A6	Total protein B1	Total protein B2	Total protein B3	Total protein B4	Total protein B5	Total protein B6	Conc.; (pmol/mg) A1	Conc.; (pmol/mg) A2	Conc.; (pmol/mg) A3	Conc.; (pmol/mg) A4	Conc.; (pmol/mg) A5	Conc.; (pmol/mg) A6	Conc.; (pmol/mg) B1	Conc.; (pmol/mg) B2	Conc.; (pmol/mg) B3	Conc.; (pmol/mg) B4	Conc.; (pmol/mg) B5	Conc.; (pmol/mg) B6	Peptides	Razor + unique peptides	Unique peptides	Peptides A1	Peptides A2	Peptides A3	Peptides A4	Peptides A5	Peptides A6	Peptides B1	Peptides B2	Peptides B3	Peptides B4	Peptides B5	Peptides B6
cytoplasm;intracellular part;cell part	protein modification process;proteolysis;ubiquitin-dependent protein catabolic process;metabolic process;catabolic process;macromolecule catabolic process;cellular process;protein ubiquitination;protein metabolic process;modification-dependent protein catabolic process;protein modification by small protein conjugation;macromolecule metabolic process;macromolecule modification;modification-depende…	nucleotide binding;catalytic activity;binding;protein binding;ATP binding;small protein activating enzyme activity;ligase activity;purine nucleotide binding;FAT10 activating enzyme activity;adenyl nucleotide binding;ribonucleotide binding;purine ribonucleotide binding;adenyl ribonucleotide binding;purine ribonucleoside triphosphate binding	Ubiquitin mediated proteolysis	+	0.000357722	2.18781	A0AVT1;A0AVT1-2;A0AVT1-3;A0AVT1-4;H0Y8S8;H0Y9U5	A0AVT1;A0AVT1-2	Ubiquitin-like modifier-activating enzyme 6	UBA6	0.000752058	0.000725996	0.000787456	0.000903236	0.00108131	0.000653514	0.000295843	0.000253416	0.000494061	0.000482345	0.000493363	0.000283896	6.375	6.15407	6.67505	7.65649	9.16593	5.53966	2.50778	2.14814	4.18802	4.08871	4.18211	2.40651	34	34	34	26	24	27	28	24	23	20	20	25	26	27	23
integral to membrane;intrinsic to membrane;intrinsic to organelle membrane;integral to organelle membrane;intrinsic to mitochondrial inner membrane;integral to mitochondrial inner membrane;integral to mitochondrial membrane;organelle part;intracellular part;membrane part;mitochondrial part;cytoplasmic part;intracellular organelle part;mitochondrial membrane part;cell part				+	0.000172138	1.73431	C9J406	C9J406		IMMT	8.18538e-05	9.41777e-05	8.83879e-05	7.36677e-05	8.38049e-05	9.63463e-05	5.25156e-05	6.77215e-05	4.64461e-05	5.12428e-05	4.98283e-05	3.53129e-05	1.11741	1.28565	1.20661	1.00566	1.14405	1.31525	0.716907	0.924488	0.634051	0.699532	0.680222	0.482067	28	2	1	15	20	18	21	17	16	15	16	18	22	21	21
intracellular;cell part;nucleus;organelle;membrane-bounded organelle;intracellular organelle;intracellular membrane-bounded organelle;intracellular part		binding;zinc ion binding;ion binding;cation binding;metal ion binding;transition metal ion binding		+	0.000615602	4.23865	M0QXA7;O95785-3;B9EGQ5;O95785-4;O95785;O95785-2	M0QXA7;O95785-3;B9EGQ5;O95785-4;O95785	Protein Wiz	WIZ	6.02143e-06	1.45113e-05	1.37625e-05	1.17189e-05	1.3983e-05	1.69191e-05	3.1545e-06	3.43499e-06	5.81644e-06	2.24802e-06	4.19587e-06	9.67095e-07	0.058302	0.140505	0.133255	0.113467	0.135389	0.163818	0.0305432	0.033259	0.0563172	0.0217663	0.0406261	0.00936381	6	6	6	3	5	5	5	5	4	1	2	3	2	3	1
Golgi apparatus;vesicle membrane;membrane;membrane coat;cytoplasmic vesicle membrane;coated vesicle membrane;clathrin coated vesicle membrane;organelle membrane;cytoplasmic vesicle;vesicle;macromolecular complex;organelle;membrane-bounded organelle;intracellular organelle;intracellular membrane-bounded organelle;protein complex;organelle part;intracellular part;membrane part;cytoplasmic vesicle p…	immune system process;antigen processing and presentation via MHC class Ib;regulation of immune system process;positive regulation of immune system process;regulation of leukocyte activation;positive regulation of leukocyte activation;protein targeting;protein targeting to lysosome;protein targeting to vacuole;transport;intracellular protein transport;endocytosis;organelle organization;vacuolar t…	transporter activity;binding;protein binding;protein transporter activity;enzyme binding;phosphatase binding;protein phosphatase binding;substrate-specific transporter activity	Lysosome	+	0.000173836	1.3137	O00203;O00203-3;Q13367;Q13367-4;F5GWU4;H0YBD0;Q13367-3;F5GYB0	O00203;O00203-3	AP-3 complex subunit beta-1	AP3B1	0.000221432	0.000278603	0.000265128	0.000249112	0.000241533	0.000258765	0.000177966	0.00018367	0.000196214	0.000189231	0.000182414	0.00022378	1.82519	2.29644	2.18536	2.05334	1.99087	2.13291	1.46692	1.51393	1.61733	1.55976	1.50358	1.84455	33	33	33	18	23	23	23	18	16	18	17	19	24	20	18
endoplasmic reticulum;endoplasmic reticulum membrane;membrane;rough endoplasmic reticulum membrane;organelle membrane;organelle;membrane-bounded organelle;intracellular organelle;intracellular membrane-bounded organelle;organelle part;intracellular part;membrane part;endoplasmic reticulum part;cytoplasmic part;intracellular organelle part;cell part	response to hypoxia;protein modification process;response to stress;metabolic process;cellular process;protein metabolic process;response to chemical stimulus;macromolecule metabolic process;macromolecule modification;cellular metabolic process;primary metabolic process;cellular macromolecule metabolic process;cellular protein metabolic process;response to stimulus;oxidation-reduction process;res…	catalytic activity;binding;iron ion binding;protein binding;procollagen-lysine 5-dioxygenase activity;oxidoreductase activity;oxidoreductase activity, acting on single donors with incorporation of molecular oxygen;oxidoreductase activity, acting on single donors with incorporation of molecular oxygen, incorporation of two atoms of oxygen;oxidoreductase activity, acting on paired donors, with inco…	Lysine degradation	+	0.000612553	0.642921	O00469-2;O00469;E7ETU9;O00469-3;C9JXZ0;F8WEW3	O00469-2;O00469;E7ETU9;O00469-3	Procollagen-lysine,2-oxoglutarate 5-dioxygenase 2	PLOD2	0.000170449	0.000235878	0.000243662	0.000288258	0.000243297	0.00024806	0.000300588	0.000349463	0.000415824	0.000356923	0.000439086	0.000352528	1.957	2.70822	2.79759	3.30963	2.7934	2.84808	3.45119	4.01234	4.77426	4.098	5.04134	4.04753	24	24	24	17	17	19	19	14	16	16	18	20	20	19	18
ruffle;nucleolus;cytoplasm;centrosome;microtubule organizing center;cytoskeleton;plasma membrane;integral to plasma membrane;microvillus;actin cytoskeleton;membrane;integral to membrane;apical plasma membrane;lamellipodium;filopodium;intrinsic to membrane;intrinsic to plasma membrane;cell projection membrane;microvillus membrane;cell projection;organelle;membrane-bounded organelle;non-membrane-bo…	immune system process;cellular component movement;cell adhesion;negative regulation of cell adhesion;cellular process;cell migration;regulation of cell-cell adhesion;negative regulation of cell-cell adhesion;positive regulation of cell-cell adhesion;biological adhesion;regulation of cell adhesion;regulation of cell migration;positive regulation of cell migration;regulation of cell projection orga…			+	0.000147664	2.7251	O00592;O00592-2;G3V0E6	O00592;O00592-2	Podocalyxin	PODXL	0.000118564	0.000107871	9.95655e-05	9.6573e-05	0.00011201	0.000132857	4.51866e-05	3.58944e-05	4.48582e-05	5.3095e-05	5.93834e-05	1.94792e-05	2.02206	1.8397	1.69806	1.64702	1.9103	2.26583	0.770643	0.612167	0.765042	0.905518	1.01276	0.332212	10	10	10	4	5	6	7	5	7	4	4	6	5	5	4
extracellular region	angiogenesis;regulation of cell growth;blood vessel development;intussusceptive angiogenesis;chemotaxis;cell adhesion;cell proliferation;response to external stimulus;anatomical structure morphogenesis;cellular process;response to organic substance;regulation of cell-substrate adhesion;positive regulation of cell-substrate adhesion;cellular component organization;cell-cell adhesion;biological adh…	pattern binding;binding;protein binding;insulin-like growth factor binding;glycosaminoglycan binding;heparin binding;growth factor binding;carbohydrate binding;polysaccharide binding;extracellular matrix binding		+	2.47224e-07	8.25426	O00622;A0A087WVM3	O00622;A0A087WVM3	Protein CYR61	CYR61	5.62407e-05	0.000107741	6.8959e-05	7.50738e-05	8.85227e-05	8.96725e-05	8.92533e-06	1.3923e-05	1.26365e-05	5.22364e-06	1.13606e-05	8.44878e-06	1.33824	2.56368	1.64087	1.78637	2.10638	2.13374	0.212376	0.331296	0.300684	0.124295	0.270324	0.201037	12	12	12	3	4	3	5	6	5	1	2	1	1	2	2
cytoplasm;intracellular part;cell part	cellular aldehyde metabolic process;lipid metabolic process;digestion;metabolic process;steroid metabolic process;cellular process;multicellular organismal process;cellular metabolic process;primary metabolic process;oxidation-reduction process	catalytic activity;aldo-keto reductase (NADP) activity;binding;protein binding;oxidoreductase activity;oxidoreductase activity, acting on CH-OH group of donors;oxidoreductase activity, acting on the CH-OH group of donors, NAD or NADP as acceptor	Fructose and mannose metabolism;Bisphenol degradation;Linoleic acid metabolism;Chloroalkane and chloroalkene degradation;Butanoate metabolism	+	5.40156e-08	0.121998	O60218	O60218	Aldo-keto reductase family 1 member B10	AKR1B10	0.000353204	0.000414815	0.00032781	0.000234256	0.000287339	0.000315668	0.00304342	0.00319095	0.00166908	0.00186848	0.00309648	0.00330056	9.80605	11.5166	9.10103	6.50367	7.97742	8.76392	84.4948	88.5907	46.3388	51.8749	85.9681	91.6338	18	18	13	14	14	14	14	13	10	15	17	16	18	18	17
	system process;sensory perception;sensory perception of sound;multicellular organismal process;neurological system process;sensory perception of mechanical stimulus			+	0.00108614	1.53195	O60443;H7C3W1;O60443-3;H7C147;H7BZJ0;O60443-2	O60443;H7C3W1;O60443-3	Non-syndromic hearing impairment protein 5	DFNA5	8.98565e-05	7.90583e-05	7.1305e-05	6.3736e-05	8.3913e-05	7.66736e-05	5.93989e-05	3.93575e-05	6.19822e-05	5.29057e-05	3.97228e-05	5.27715e-05	1.64711	1.44917	1.30705	1.16831	1.53816	1.40546	1.08881	0.721442	1.13616	0.969786	0.728138	0.967325	13	13	13	4	5	6	7	7	6	7	5	7	7	7	6
cytoplasm;Golgi apparatus;plasma membrane;membrane;organelle;membrane-bounded organelle;intracellular organelle;intracellular membrane-bounded organelle;intracellular part;cytoplasmic part;cell part	protein modification process;protein lipidation;N-terminal protein lipidation;N-terminal protein myristoylation;metabolic process;protein lipoylation;cellular process;protein-cofactor linkage;protein myristoylation;protein metabolic process;N-terminal protein amino acid modification;macromolecule metabolic process;macromolecule modification;protein acylation;cellular metabolic process;primary met…	catalytic activity;glycylpeptide N-tetradecanoyltransferase activity;acyltransferase activity;N-acyltransferase activity;transferase activity;transferase activity, transferring acyl groups;transferase activity, transferring acyl groups other than amino-acyl groups;myristoyltransferase activity		+	0.000643308	6.79801	O60551;Q5VUC6	O60551;Q5VUC6	Glycylpeptide N-tetradecanoyltransferase 2;Glycylpeptide N-tetradecanoyltransferase	NMT2	4.79139e-05	7.40391e-05	6.90616e-05	5.96311e-05	8.89552e-05	2.63354e-05	1.88114e-06	8.15112e-06	1.1909e-05	1.62239e-05	2.01651e-05	5.80475e-06	0.84089	1.29939	1.21203	1.04653	1.56117	0.462187	0.033014	0.143052	0.209004	0.28473	0.353898	0.101873	13	8	8	10	11	11	10	11	6	5	6	7	9	8	7
cytosol;intracellular part;cytoplasmic part;cell part	polysaccharide biosynthetic process;gastrulation with mouth forming second;carbohydrate metabolic process;polysaccharide metabolic process;monosaccharide metabolic process;glucose metabolic process;UDP-glucose metabolic process;aminoglycan metabolic process;aminoglycan biosynthetic process;glycosaminoglycan biosynthetic process;uronic acid metabolic process;UDP-glucuronate biosynthetic process;al…	nucleotide binding;catalytic activity;UDP-glucose 6-dehydrogenase activity;binding;electron carrier activity;oxidoreductase activity;oxidoreductase activity, acting on CH-OH group of donors;oxidoreductase activity, acting on the CH-OH group of donors, NAD or NADP as acceptor;cofactor binding;coenzyme binding;NAD binding	Pentose and glucuronate interconversions;Ascorbate and aldarate metabolism;Starch and sucrose metabolism;Amino sugar and nucleotide sugar metabolism	+	0.000332703	0.515959	O60701;O60701-2;O60701-3;E7ETF4;E7EV97;E7ER83;E7ER95;D6RHF4;E9PBD2	O60701;O60701-2;O60701-3	UDP-glucose 6-dehydrogenase	UGDH	0.000677004	0.000543261	0.000510447	0.000756308	0.000650703	0.000396044	0.00125017	0.00116435	0.00116294	0.00129105	0.00116979	0.000758613	12.304	9.87334	9.27698	13.7453	11.826	7.19779	22.7209	21.1612	21.1356	23.4639	21.26	13.7872	24	24	24	17	18	19	21	16	16	17	20	23	23	23	22
mitochondrion;mitochondrial inner membrane;mitochondrial respiratory chain complex I;membrane;integral to membrane;organelle inner membrane;NADH dehydrogenase complex;organelle membrane;intrinsic to membrane;mitochondrial membrane;macromolecular complex;organelle;membrane-bounded organelle;intracellular organelle;intracellular membrane-bounded organelle;protein complex;organelle part;intracellula…	generation of precursor metabolites and energy;mitochondrial electron transport, NADH to ubiquinone;transport;metabolic process;cellular process;electron transport chain;respiratory electron transport chain;cellular metabolic process;establishment of localization;oxidation-reduction process	catalytic activity;NADH dehydrogenase activity;NADH dehydrogenase (ubiquinone) activity;oxidoreductase activity;oxidoreductase activity, acting on NADH or NADPH;oxidoreductase activity, acting on NADH or NADPH, quinone or similar compound as acceptor;NADH dehydrogenase (quinone) activity	Oxidative phosphorylation;Alzheimer's disease;Parkinson's disease;Huntington's disease	+	0.000247147	1.91906	O95167;A8MVM8;S4R3T6;A8MYJ8;H7C0D7;S4R3I5;F2Z2C6;H7C2R1	O95167;A8MVM8;S4R3T6;A8MYJ8	NADH dehydrogenase [ubiquinone] 1 alpha subcomplex subunit 3	NDUFA3	3.84791e-05	2.65166e-05	2.1513e-05	2.46524e-05	2.35443e-05	3.373e-05	1.40258e-05	1.55016e-05	1.88793e-05	1.2905e-05	1.47264e-05	1.10286e-05	4.14704	2.85779	2.31853	2.65688	2.53746	3.63521	1.51161	1.67066	2.03469	1.39082	1.58712	1.1886	3	3	3	1	1	1	2	1	1	1	1	2	1	1	1
cytoplasm;mitochondrion;mitochondrial matrix;membrane-enclosed lumen;organelle;membrane-bounded organelle;intracellular organelle;intracellular membrane-bounded organelle;organelle lumen;organelle part;intracellular part;mitochondrial part;cytoplasmic part;intracellular organelle part;cell part;intracellular organelle lumen	regulation of peptide secretion;positive regulation of peptide secretion;organic acid metabolic process;cellular amino acid metabolic process;glutamate metabolic process;glutamate biosynthetic process;glutamate catabolic process;nitrogen compound metabolic process;metabolic process;cellular amino acid biosynthetic process;catabolic process;biosynthetic process;cellular amino acid catabolic proces…	nucleotide binding;catalytic activity;glutamate dehydrogenase activity;glutamate dehydrogenase [NAD(P)+] activity;binding;protein binding;ATP binding;GTP binding;oxidoreductase activity;amino acid binding;oxidoreductase activity, acting on the CH-NH2 group of donors;oxidoreductase activity, acting on the CH-NH2 group of donors, NAD or NADP as acceptor;purine nucleotide binding;guanyl nucleotide b…	Alanine, aspartate and glutamate metabolism;Arginine and proline metabolism;D-Glutamine and D-glutamate metabolism;Nitrogen metabolism;Proximal tubule bicarbonate reclamation	+	0.0014024	1.56497	P00367;P00367-3;P00367-2;P49448	P00367;P00367-3;P00367-2;P49448	Glutamate dehydrogenase 1, mitochondrial;Glutamate dehydrogenase 2, mitochondrial	GLUD1;GLUD2	0.000714763	0.000815345	0.000672716	0.000776483	0.000806011	0.000719965	0.000413566	0.000418895	0.000677667	0.000545266	0.000535478	0.000350808	11.6417	13.2799	10.9568	12.6469	13.1279	11.7264	6.73593	6.82272	11.0375	8.88098	8.72156	5.71376	20	20	20	13	14	17	16	16	13	14	14	14	14	15	15
cytosol;intracellular part;cytoplasmic part;cell part	G1-S transition of mitotic cell cycle;regulation of transcription involved in G1-S phase of mitotic cell cycle;mitotic cell cycle;organic acid metabolic process;nucleobase, nucleoside, nucleotide and nucleic acid metabolic process;regulation of transcription, DNA-dependent;regulation of transcription from RNA polymerase II promoter;cellular amino acid metabolic process;glycine metabolic process;g…	nucleotide binding;catalytic activity;dihydrofolate reductase activity;binding;drug binding;oxidoreductase activity;oxidoreductase activity, acting on the CH-NH group of donors;oxidoreductase activity, acting on the CH-NH group of donors, NAD or NADP as acceptor;folate reductase activity;cofactor binding;NADP binding;coenzyme binding	One carbon pool by folate;Folate biosynthesis	+	0.000334924	2.19543	P00374;B4DM58;P00374-2	P00374;B4DM58;P00374-2	Dihydrofolate reductase	DHFR	7.14686e-05	6.56116e-05	9.69182e-05	9.09689e-05	0.000101047	0.000116184	4.34654e-05	3.91391e-05	4.20829e-05	3.96557e-05	6.13677e-05	2.48797e-05	3.33156	3.05853	4.51791	4.24058	4.71038	5.41598	2.02617	1.8245	1.96172	1.84858	2.8607	1.15978	7	7	6	7	7	6	6	6	4	5	5	5	6	6	4
extracellular region;extracellular space;plasma membrane;cell surface;membrane;extracellular region part;cell part	regulation of cell-matrix adhesion;proteolysis;chemotaxis;signal transduction;blood coagulation;hemostasis;metabolic process;response to external stimulus;regulation of signal transduction;cellular process;regulation of receptor activity;regulation of cell-substrate adhesion;regulation of smooth muscle cell migration;protein metabolic process;regulation of signaling;regulation of cell adhesion;re…	catalytic activity;endopeptidase activity;serine-type endopeptidase activity;peptidase activity;serine-type peptidase activity;hydrolase activity;serine hydrolase activity;peptidase activity, acting on L-amino acid peptides	Complement and coagulation cascades	+	0.0010831	4.58713	P00749;E7ET40;P00749-2;S4R3G7	P00749;E7ET40;P00749-2	Urokinase-type plasminogen activator;Urokinase-type plasminogen activator long chain A;Urokinase-type plasminogen activator short chain A;Urokinase-type plasminogen activator chain B	PLAU	2.78162e-05	2.35459e-05	2.86048e-05	2.6858e-05	8.84753e-06	1.93229e-05	2.91845e-06	2.48329e-06	7.7445e-06	1.32273e-05	2.44673e-06	5.08333e-06	0.573448	0.485413	0.589705	0.553693	0.182397	0.398353	0.0601655	0.0511944	0.159657	0.272688	0.0504407	0.104796	5	5	5	4	3	4	4	2	2	1	1	2	4	1	2
lytic vacuole;intracellular;lysosome;endosome;late endosome;multivesicular body;vacuole;endoplasmic reticulum;endoplasmic reticulum membrane;Golgi apparatus;plasma membrane;external side of plasma membrane;cell surface;membrane;integral to membrane;organelle membrane;intrinsic to membrane;macromolecular complex;MHC protein complex;MHC class II protein complex;organelle;membrane-bounded organelle;…	activation of MAPK activity;prostaglandin biosynthetic process;regulation of cytokine production;positive regulation of cytokine production;regulation of protein phosphorylation;positive regulation of protein phosphorylation;regulation of cytokine-mediated signaling pathway;positive regulation of cytokine-mediated signaling pathway;adaptive immune response;immune effector process;immune system pr…	beta-amyloid binding;signal transducer activity;receptor activity;transmembrane receptor activity;cytokine receptor activity;receptor binding;binding;protein binding;cytokine binding;MHC protein binding;MHC class II protein binding;identical protein binding;molecular transducer activity	Antigen processing and presentation	+	0.00110159	2.62865	P04233-2;P04233;H0YBZ2;E7EQJ3;H0YBZ8;E7ESL3;P04233-3;E7ER71	P04233-2;P04233;H0YBZ2;E7EQJ3;H0YBZ8;E7ESL3;P04233-3	HLA class II histocompatibility antigen gamma chain	CD74	7.19903e-05	5.20592e-05	7.02526e-05	7.79947e-05	0.000108394	0.000135457	1.89121e-05	2.00947e-05	4.54304e-05	4.44591e-05	4.0943e-05	2.90804e-05	2.72711	1.97209	2.66128	2.95457	4.10615	5.13132	0.716421	0.761219	1.72098	1.68418	1.55099	1.10161	6	6	6	4	3	4	4	5	6	5	3	4	3	5	5
plasma membrane;integral to plasma membrane;integrin complex;external side of plasma membrane;cell surface;membrane;integral to membrane;intrinsic to membrane;intrinsic to plasma membrane;macromolecular complex;protein complex;receptor complex;membrane part;plasma membrane part;cell part	MAPKKK cascade;angiogenesis;blood vessel development;immune system process;transport;endocytosis;phagocytosis;cellular component movement;chemotaxis;cell adhesion;cell-matrix adhesion;signal transduction;cell surface receptor linked signaling pathway;integrin-mediated signaling pathway;intracellular protein kinase cascade;axon guidance;blood coagulation;hemostasis;positive regulation of cell prol…	opsonin binding;signal transducer activity;receptor activity;protein kinase C binding;binding;protein binding;insulin-like growth factor binding;growth factor binding;enzyme binding;kinase binding;protein kinase binding;cytokine binding;insulin-like growth factor I binding;transforming growth factor beta binding;molecular transducer activity;protein kinase C alpha binding	Phagosome;Focal adhesion;ECM-receptor interaction;Cell adhesion molecules (CAMs);Regulation of actin cytoskeleton;Pathways in cancer;Small cell lung cancer;Hypertrophic cardiomyopathy (HCM);Arrhythmogenic right ventricular cardiomyopathy (ARVC);Dilated cardiomyopathy	+	5.22681e-05	1.97827	P06756;P06756-3;P06756-2;H7BZG1	P06756;P06756-3;P06756-2	Integrin alpha-V;Integrin alpha-V heavy chain;Integrin alpha-V light chain	ITGAV	0.00050733	0.000557895	0.000525736	0.000543497	0.00040379	0.000459313	0.00021384	0.000255587	0.00025626	0.000358534	0.000263002	0.000189478	4.37203	4.80778	4.53064	4.6837	3.47974	3.95823	1.84282	2.20258	2.20838	3.08975	2.26648	1.63287	32	32	32	22	25	25	24	19	17	18	19	23	23	23	20
plasma membrane;cell surface;membrane;integral to membrane;cytoplasmic membrane-bounded vesicle;apical plasma membrane;intrinsic to membrane;cytoplasmic vesicle;vesicle;membrane-bounded vesicle;melanosome;organelle;membrane-bounded organelle;intracellular organelle;intracellular membrane-bounded organelle;intracellular part;membrane part;cytoplasmic part;plasma membrane part;cell part;pigment gra…	immune system process;carbohydrate metabolic process;nitrogen compound metabolic process;transport;ion transport;cation transport;calcium ion transport;amino acid transport;cellular component movement;blood coagulation;hemostasis;metabolic process;cellular process;aromatic amino acid transport;branched-chain aliphatic amino acid transport;neutral amino acid transport;leucine transport;tryptophan …	catalytic activity;transporter activity;amine transmembrane transporter activity;organic acid transmembrane transporter activity;calcium:sodium antiporter activity;binding;protein binding;cation transmembrane transporter activity;ion transmembrane transporter activity;monovalent inorganic cation transmembrane transporter activity;sodium ion transmembrane transporter activity;calcium ion transmemb…	Protein digestion and absorption	+	9.43547e-05	0.578408	P08195;F5GZS6	P08195;F5GZS6	4F2 cell-surface antigen heavy chain	SLC3A2	0.00028223	0.000299308	0.000359176	0.000405855	0.000420883	0.000331934	0.000488458	0.000625413	0.000628556	0.00068388	0.000677199	0.000516626	4.15087	4.40205	5.28254	5.96907	6.19009	4.88188	7.18394	9.19819	9.24441	10.0581	9.95983	7.59822	24	24	1	13	13	15	18	16	13	12	16	15	18	19	20
cytoplasm;plasma membrane;vesicle membrane;membrane;cytoplasmic membrane-bounded vesicle;stored secretory granule;axon;dendrite;cytoplasmic vesicle membrane;endocytic vesicle membrane;phagocytic vesicle membrane;organelle membrane;cytoplasmic vesicle;vesicle;membrane-bounded vesicle;specific granule;cell projection;neuron projection;neuronal cell body;organelle;membrane-bounded organelle;intracel…	cell activation;immune effector process;cell activation involved in immune response;myeloid leukocyte activation;myeloid cell activation involved in immune response;neutrophil activation involved in immune response;leukocyte activation involved in immune response;immune system process;regulation of transcription, DNA-dependent;transport;exocytosis;endocytosis;phagocytosis;response to stress;defen…	enzyme inhibitor activity;phospholipase inhibitor activity;binding;calcium ion binding;phospholipid binding;calcium-dependent phospholipid binding;lipid binding;phospholipase A2 inhibitor activity;enzyme regulator activity;ion binding;cation binding;metal ion binding;lipase inhibitor activity		+	0.000165977	3.90031	P12429;D6RA82;D6RFG5;D6RCA8;D6RAZ8;D6RFJ9	P12429;D6RA82	Annexin A3;Annexin	ANXA3	0.000812663	0.000780614	0.000583568	0.000721597	0.000906923	0.000717088	0.000150547	0.000139074	0.000413503	0.000329078	0.000180162	9.61445e-05	22.3412	21.4602	16.0431	19.8377	24.9326	19.7137	4.13876	3.82333	11.3678	9.04681	4.9529	2.64315	21	21	21	17	18	16	18	17	13	10	11	16	17	11	9
cytoplasm;intracellular part;cell part		actin binding;binding;calcium ion binding;protein binding;cytoskeletal protein binding;ion binding;cation binding;metal ion binding		+	7.18918e-06	1.51179	P13797;A0A0A0MSQ0;P13797-2;P13797-3;U3KQI3;H7C4N2;F2Z2Z9	P13797;A0A0A0MSQ0;P13797-2;P13797-3	Plastin-3	PLS3	0.000826274	0.000879792	0.000840976	0.000871717	0.00093112	0.000981228	0.000593119	0.000520499	0.000592587	0.000590917	0.000697042	0.000541251	11.6689	12.4247	11.8765	12.3106	13.1496	13.8572	8.37621	7.35065	8.36869	8.34511	9.84384	7.64371	34	34	27	23	23	25	27	26	22	22	23	24	26	27	26
extracellular space;nucleus;nucleolus;cytoplasm;cytosol;organelle;membrane-bounded organelle;non-membrane-bounded organelle;intracellular organelle;intracellular membrane-bounded organelle;intracellular non-membrane-bounded organelle;extracellular region part;organelle part;intracellular part;nuclear part;cytoplasmic part;intracellular organelle part;cell part	carbohydrate metabolic process;lipid metabolic process;steroid biosynthetic process;C21-steroid hormone biosynthetic process;response to stress;metabolic process;steroid metabolic process;C21-steroid hormone metabolic process;lipid biosynthetic process;biosynthetic process;cellular process;regulation of hormone levels;cellular hormone metabolic process;hormone metabolic process;hormone biosynthet…	catalytic activity;alditol:NADP+ 1-oxidoreductase activity;aldo-keto reductase (NADP) activity;binding;protein binding;alcohol dehydrogenase (NADP+) activity;electron carrier activity;oxidoreductase activity;oxidoreductase activity, acting on CH-OH group of donors;oxidoreductase activity, acting on the CH-OH group of donors, NAD or NADP as acceptor	Pentose and glucuronate interconversions;Fructose and mannose metabolism;Galactose metabolism;Glycerolipid metabolism;Pyruvate metabolism	+	3.83722e-05	1.41656	P15121;E9PCX2;E9PEF9	P15121;E9PCX2	Aldose reductase	AKR1B1	0.00700468	0.00700716	0.00643467	0.00681927	0.007149	0.00667078	0.00512841	0.0041675	0.00474791	0.00550719	0.0053234	0.00427298	195.372	195.441	179.474	190.201	199.397	186.059	143.04	116.238	132.427	153.605	148.478	119.181	27	27	26	17	20	19	21	18	15	17	16	19	23	20	19
cell fraction;soluble fraction;cytoplasm;ER-Golgi intermediate compartment;cytosol;plasma membrane;integral to plasma membrane;vesicle membrane;membrane;integral to membrane;organelle membrane;intrinsic to membrane;intrinsic to plasma membrane;membrane-enclosed lumen;vesicle lumen;organelle lumen;organelle part;intracellular part;membrane part;cytoplasmic part;plasma membrane part;cell part	angiogenesis;proteolysis;cellular aromatic compound metabolic process;multicellular organismal development;metabolic process;cellular process;protein metabolic process;cell differentiation;multicellular organismal process;developmental process;macromolecule metabolic process;cellular metabolic process;primary metabolic process;interspecies interaction between organisms;anatomical structure format…	catalytic activity;aminopeptidase activity;signal transducer activity;receptor activity;binding;peptidase activity;metallopeptidase activity;exopeptidase activity;zinc ion binding;hydrolase activity;peptide binding;ion binding;cation binding;metal ion binding;transition metal ion binding;molecular transducer activity;peptidase activity, acting on L-amino acid peptides	Glutathione metabolism;Renin-angiotensin system;Hematopoietic cell lineage	+	3.47312e-06	8.74094	P15144;H0YLZ8;H0YKT6	P15144	Aminopeptidase N	ANPEP	2.30678e-05	3.18737e-05	5.0112e-05	1.67496e-05	2.94537e-05	3.36643e-05	4.34273e-06	4.23054e-06	5.63013e-06	1.82249e-06	3.49724e-06	2.08105e-06	0.210588	0.290978	0.457477	0.152909	0.268885	0.307324	0.0396451	0.0386209	0.0513979	0.0166376	0.0319266	0.018998	18	18	18	3	4	10	6	5	3	1	1	1	1	2	2
cytosol;intracellular part;cytoplasmic part;cell part	organic acid metabolic process;cellular amino acid metabolic process;arginine metabolic process;arginine catabolic process;L-phenylalanine metabolic process;L-phenylalanine catabolic process;tyrosine metabolic process;tyrosine catabolic process;cellular aromatic compound metabolic process;nitrogen compound metabolic process;metabolic process;catabolic process;cellular amino acid catabolic process…	catalytic activity;fumarylacetoacetase activity;binding;hydrolase activity;hydrolase activity, acting on acid carbon-carbon bonds;hydrolase activity, acting on acid carbon-carbon bonds, in ketonic substances;ion binding;cation binding;metal ion binding	Tyrosine metabolism;Styrene degradation	+	0.000592881	0.444842	P16930;P16930-2;H3BNP8;H0YLC7	P16930;P16930-2	Fumarylacetoacetase	FAH	2.6765e-06	4.73151e-06	4.50089e-06	6.19807e-06	4.46074e-06	6.06483e-06	6.70666e-06	9.09013e-06	1.07302e-05	1.27783e-05	1.41333e-05	1.04403e-05	0.0577156	0.102029	0.0970564	0.133654	0.0961905	0.130781	0.144621	0.196018	0.231384	0.27555	0.304767	0.225133	8	8	8	2	3	2	4	4	3	3	3	5	4	6	2
cell fraction;membrane fraction;insoluble fraction;endoplasmic reticulum;endoplasmic reticulum membrane;microsome;membrane;integral to membrane;organelle membrane;intrinsic to membrane;vesicular fraction;organelle;membrane-bounded organelle;intracellular organelle;intracellular membrane-bounded organelle;organelle part;intracellular part;membrane part;endoplasmic reticulum part;cytoplasmic part;i…	xenobiotic metabolic process;metabolic process;cellular process;cellular metabolic process	retinoic acid binding;catalytic activity;binding;retinoid binding;protein binding;UDP-glycosyltransferase activity;lipid binding;glucuronosyltransferase activity;transferase activity;transferase activity, transferring glycosyl groups;transferase activity, transferring hexosyl groups;isoprenoid binding;enzyme binding;carboxylic acid binding;monocarboxylic acid binding;identical protein binding;pro…	Pentose and glucuronate interconversions;Ascorbate and aldarate metabolism;Steroid hormone biosynthesis;Starch and sucrose metabolism;Other types of O-glycan biosynthesis;Retinol metabolism;Porphyrin and chlorophyll metabolism;Metabolism of xenobiotics by cytochrome P450;Drug metabolism - cytochrome P450;Drug metabolism - other enzymes	+	0.000444258	0.502821	P19224;P19224-3;H7C5F8;C9JMY5	P19224;P19224-3	UDP-glucuronosyltransferase 1-6	UGT1A6	0.000374176	0.000307802	0.000282985	0.00022427	0.000225663	0.000218045	0.000433174	0.000560231	0.000653487	0.000629456	0.000356557	0.000625237	6.15928	5.0667	4.65819	3.69169	3.71461	3.58921	7.13043	9.22191	10.757	10.3614	5.86925	10.292	14	14	11	14	13	13	13	11	7	13	14	14	14	14	14
cytoplasm;intracellular part;cell part	morphogenesis of a branching structure;morphogenesis of an epithelium;protein modification process;transport;endocytosis;phagocytosis;metabolic process;anatomical structure morphogenesis;cellular process;membrane invagination;cellular component organization;cellular membrane organization;vesicle-mediated transport;peptide cross-linking;protein metabolic process;regulation of cell adhesion;multice…	protein-glutamine gamma-glutamyltransferase activity;catalytic activity;binding;protein binding;acyltransferase activity;transferase activity;transferase activity, transferring acyl groups;transferase activity, transferring acyl groups other than amino-acyl groups;transferase activity, transferring amino-acyl groups;ion binding;cation binding;metal ion binding	Huntington's disease	+	0.00122314	3.15228	P21980;P21980-2;A2A299;P21980-3;A2A2A0;O43548;A0A087WZC4;A0A087WVW4;A0A087WVS3;O43548-2	P21980	Protein-glutamine gamma-glutamyltransferase 2	TGM2	0.000164263	0.000152749	0.000184488	0.000156771	0.00014302	0.000155868	4.67843e-05	1.79956e-05	8.21491e-05	0.000102802	6.26032e-05	3.70413e-05	2.12424	1.97534	2.38579	2.02735	1.84953	2.01567	0.605011	0.232718	1.06235	1.32943	0.809579	0.479015	21	21	21	12	11	15	14	14	11	4	2	10	11	8	8
proteasome complex;nucleus;cytoplasm;proteasome core complex;macromolecular complex;organelle;membrane-bounded organelle;intracellular organelle;intracellular membrane-bounded organelle;protein complex;intracellular part;cell part	cell cycle checkpoint;G1-S transition of mitotic cell cycle;S phase of mitotic cell cycle;M-G1 transition of mitotic cell cycle;mitotic cell cycle;nucleobase, nucleoside, nucleotide and nucleic acid metabolic process;proteolysis;ubiquitin-dependent protein catabolic process;regulation of cellular amino acid metabolic process;nitrogen compound metabolic process;apoptosis;response to stress;respons…	catalytic activity;endopeptidase activity;threonine-type endopeptidase activity;binding;protein binding;peptidase activity;hydrolase activity;threonine-type peptidase activity;peptidase activity, acting on L-amino acid peptides	Proteasome	+	0.00117049	0.525713	P28074;P28074-2;H0YJM8;G8JLC2;G3V3K3	P28074	Proteasome subunit beta type-5	PSMB5	5.89965e-05	7.84223e-05	7.68085e-05	6.4763e-05	8.94689e-05	5.23201e-05	0.00015729	0.000118846	8.43341e-05	0.000155897	0.000111573	0.000186108	2.07151	2.75359	2.69693	2.27398	3.14146	1.83708	5.52283	4.17295	2.96117	5.47393	3.91758	6.5347	13	13	4	7	6	8	8	6	6	7	8	9	9	9	7
	cellular component movement;cellular process;cell migration;locomotion;endothelial cell migration;cell motility	binding;calcium ion binding;ion binding;cation binding;metal ion binding		+	0.000619227	2.02923	P29034;R4GN49	P29034;R4GN49	Protein S100-A2	S100A2	0.000707106	0.000615434	0.00055934	0.000415311	0.000764578	0.000985762	0.000378257	0.000412055	0.00034468	0.000295311	0.000280025	0.000245637	63.6058	55.3597	50.314	37.3581	68.7756	88.6715	34.0251	37.0653	31.0048	26.5639	25.1889	22.0956	4	4	3	1	2	2	1	2	1	1	2	1	2	1	1
ruffle;plasma membrane;integral to plasma membrane;adherens junction;cell-substrate adherens junction;focal adhesion;membrane;integral to membrane;cell junction;cell-substrate junction;intrinsic to membrane;intrinsic to plasma membrane;leading edge membrane;cell projection;membrane part;plasma membrane part;cell part;anchoring junction;cell surface;dendrite;neuromuscular junction;neuron projectio…	skeletal system development;angiogenesis;blood vessel development;vasculogenesis;formation of primary germ layer;mesoderm formation;regulation of nucleotide metabolic process;protein modification process;protein phosphorylation;phosphorus metabolic process;phosphate metabolic process;apoptosis;cellular component movement;chemotaxis;signal transduction;cell surface receptor linked signaling pathwa…	nucleotide binding;catalytic activity;protein kinase activity;protein tyrosine kinase activity;transmembrane receptor protein tyrosine kinase activity;signal transducer activity;receptor activity;transmembrane receptor activity;ephrin receptor activity;binding;protein binding;ATP binding;kinase activity;transferase activity;transferase activity, transferring phosphorus-containing groups;phosphotr…	Axon guidance	+	0.00115256	1.82626	P29317;P29317-2;P54760;Q15375;P54753;Q9UF33-2;J3KR66;Q96L35;E9PG71;Q9UF33-3;Q15375-2;Q15375-4	P29317	Ephrin type-A receptor 2	EPHA2	0.000113285	8.81876e-05	0.000115528	9.94803e-05	8.57515e-05	0.000108634	6.48601e-05	3.82106e-05	7.66873e-05	7.49293e-05	4.83518e-05	4.18684e-05	1.04632	0.814515	1.06704	0.918817	0.792015	1.00336	0.599059	0.352919	0.708297	0.69206	0.446585	0.386704	18	18	17	8	8	11	11	6	10	9	5	8	7	7	7
cytosol;intracellular part;cytoplasmic part;cell part	carbohydrate metabolic process;monosaccharide metabolic process;xylulose metabolic process;xylulose biosynthetic process;glucose metabolic process;glucose catabolic process;alcohol metabolic process;generation of precursor metabolites and energy;pentose-phosphate shunt;energy reserve metabolic process;nucleobase, nucleoside, nucleotide and nucleic acid metabolic process;coenzyme metabolic process…	catalytic activity;transketolase activity;binding;protein binding;transferase activity;transferase activity, transferring aldehyde or ketonic groups;ion binding;cation binding;metal ion binding	Pentose phosphate pathway;Carbon fixation in photosynthetic organisms;Biosynthesis of ansamycins	+	0.000520746	0.637551	P29401;P29401-2;E9PFF2;F8W888	P29401;P29401-2	Transketolase	TKT	0.00374589	0.004577	0.00328951	0.00420894	0.00309555	0.00386061	0.00713697	0.00708276	0.00522712	0.00513826	0.00621822	0.00500363	55.1865	67.4308	48.4627	62.0084	45.6054	56.8765	105.146	104.347	77.0087	75.6996	91.6102	73.7161	31	31	4	24	24	24	24	21	21	22	25	23	23	26	25
cell fraction;membrane fraction;insoluble fraction;mitochondrion;mitochondrial inner membrane;mitochondrial matrix;membrane;organelle inner membrane;organelle membrane;mitochondrial membrane;membrane-enclosed lumen;organelle;membrane-bounded organelle;intracellular organelle;intracellular membrane-bounded organelle;organelle lumen;organelle part;intracellular part;mitochondrial part;cytoplasmic p…	protein folding;organelle organization;mitochondrion organization;mitochondrial membrane organization;metabolic process;cellular process;regulation of cell death;cellular component organization;cellular membrane organization;protein metabolic process;regulation of apoptosis;regulation of programmed cell death;macromolecule metabolic process;cellular metabolic process;primary metabolic process;cel…	peptidyl-prolyl cis-trans isomerase activity;catalytic activity;binding;drug binding;cyclosporin A binding;isomerase activity;cis-trans isomerase activity;peptide binding	Toxoplasmosis	+	5.65416e-05	0.258883	P30405;R4GN99;H0Y548;P30405-2	P30405	Peptidyl-prolyl cis-trans isomerase F, mitochondrial	PPIF	4.83155e-05	5.47079e-05	0.000113355	8.20024e-05	0.000114261	7.40644e-05	0.000332602	0.000281744	0.000314192	0.000181023	0.000513858	0.000252195	2.19218	2.48221	5.14313	3.72062	5.18425	3.36046	15.0908	12.7833	14.2555	8.21339	23.3148	11.4426	10	10	9	4	6	6	6	6	4	6	5	6	6	6	6
ruffle;nucleus;cytoplasm;cell projection;organelle;membrane-bounded organelle;intracellular organelle;intracellular membrane-bounded organelle;intracellular part;cell part	regulation of DNA replication;signal transduction;negative regulation of DNA replication;negative regulation of cell proliferation;regulation of biosynthetic process;negative regulation of biosynthetic process;negative regulation of metabolic process;cellular process;regulation of macromolecule biosynthetic process;negative regulation of macromolecule biosynthetic process;negative regulation of m…	binding;calcium ion binding;protein binding;identical protein binding;protein homodimerization activity;ion binding;cation binding;metal ion binding;protein dimerization activity;S100 beta binding;calcium-dependent protein binding		+	0.00118657	1.60732	P31949	P31949	Protein S100-A11;Protein S100-A11, N-terminally processed	S100A11	0.00189367	0.0019062	0.00126067	0.00117495	0.00145596	0.00133662	0.00103482	0.000987979	0.00085821	0.000982234	0.00101793	0.000687855	161.301	162.368	107.383	100.081	124.017	113.851	88.1451	84.155	73.1014	83.6656	86.7061	58.5907	8	8	8	5	6	6	6	5	5	6	6	5	7	6	5
nucleus;nucleolus;cytoplasm;endosome;early endosome;cytoskeleton;plasma membrane;membrane;extrinsic to membrane;cell projection membrane;leading edge membrane;filopodium membrane;ruffle membrane;cell projection;organelle;membrane-bounded organelle;non-membrane-bounded organelle;intracellular organelle;intracellular membrane-bounded organelle;intracellular non-membrane-bounded organelle;organelle …	regulation of protein phosphorylation;negative regulation of protein phosphorylation;regulation of cell-matrix adhesion;negative regulation of cell-matrix adhesion;regulation of DNA replication;organelle organization;cytoskeleton organization;negative regulation of cell adhesion;negative regulation of DNA replication;cell proliferation;negative regulation of cell proliferation;regulation of biosy…	binding;protein binding;cytoskeletal protein binding;nucleotide binding;catalytic activity;protein kinase activity;protein serine-threonine kinase activity;ATP binding;kinase activity;transferase activity;transferase activity, transferring phosphorus-containing groups;phosphotransferase activity, alcohol group as acceptor;purine nucleotide binding;adenyl nucleotide binding;ribonucleotide binding;…		+	0.000417411	1.69975	P35240;P35240-8;P35240-3;P35240-2;P35240-6;P35240-5;P35240-4;P35240-7;P35240-10;P35240-9;Q14680;A0A0D9SGI4;Q14680-2;Q14680-8;Q14680-7;Q14680-6	P35240;P35240-8;P35240-3;P35240-2;P35240-6;P35240-5;P35240-4	Merlin	NF2	4.1816e-05	6.60024e-05	6.30789e-05	7.78656e-05	7.36866e-05	6.76136e-05	3.35348e-05	3.56145e-05	3.9954e-05	3.5463e-05	4.65555e-05	3.55478e-05	0.600038	0.947099	0.905149	1.11733	1.05736	0.970219	0.481207	0.51105	0.573318	0.508875	0.668047	0.510092	15	15	15	6	9	8	12	8	7	5	7	10	7	9	6
nucleus;nucleolus;cytoplasm;cytosol;plasma membrane;membrane;organelle;membrane-bounded organelle;non-membrane-bounded organelle;intracellular organelle;intracellular membrane-bounded organelle;intracellular non-membrane-bounded organelle;organelle part;intracellular part;nuclear part;cytoplasmic part;intracellular organelle part;cell part	reproduction;negative regulation of transcription from RNA polymerase II promoter;temperature homeostasis;eye photoreceptor cell differentiation;nucleobase, nucleoside, nucleotide and nucleic acid metabolic process;transcription, DNA-dependent;regulation of transcription, DNA-dependent;regulation of transcription from RNA polymerase II promoter;protein targeting;protein import into nucleus;nitrog…	nucleic acid binding transcription factor activity;nucleic acid binding;DNA binding;sequence-specific DNA binding transcription factor activity;signal transducer activity;binding;calcium ion binding;protein binding;transcription factor binding;transcription activator activity;enzyme binding;kinase binding;protein kinase binding;transcription regulator activity;ion binding;cation binding;metal ion…	Chemokine signaling pathway;Jak-STAT signaling pathway;Adipocytokine signaling pathway;Toxoplasmosis;Hepatitis C;Measles;Pathways in cancer;Pancreatic cancer;Acute myeloid leukemia	+	0.000229896	1.51528	P40763;P40763-2;P40763-3;G8JLH9	P40763;P40763-2;P40763-3;G8JLH9	Signal transducer and activator of transcription 3;Signal transducer and activator of transcription	STAT3	0.000192893	0.000200958	0.000188283	0.000208586	0.000182797	0.000192397	9.82851e-05	0.000115011	0.000157993	0.000146987	0.000139091	0.000121136	2.1903	2.28187	2.13796	2.36849	2.07566	2.18466	1.11603	1.30595	1.79401	1.66904	1.57938	1.3755	22	22	22	13	14	15	15	16	13	9	13	12	15	15	10
intracellular;cytoplasm;intracellular part;cell part;cytosol;cytoplasmic part	organic acid metabolic process;lipid metabolic process;fatty acid metabolic process;icosanoid metabolic process;prostanoid metabolic process;prostaglandin metabolic process;metabolic process;cellular process;carboxylic acid metabolic process;monocarboxylic acid metabolic process;unsaturated fatty acid metabolic process;cellular ketone metabolic process;oxoacid metabolic process;cellular metabolic…	catalytic activity;aldo-keto reductase (NADP) activity;steroid dehydrogenase activity;oxidoreductase activity;oxidoreductase activity, acting on CH-OH group of donors;oxidoreductase activity, acting on the CH-OH group of donors, NAD or NADP as acceptor;oxidoreductase activity, acting on the CH-CH group of donors;oxidoreductase activity, acting on the CH-CH group of donors, NAD or NADP as acceptor…	Steroid hormone biosynthesis;Arachidonic acid metabolism;Metabolism of xenobiotics by cytochrome P450;Primary bile acid biosynthesis	+	0.000353965	0.36107	P42330;A0A0A0MSS8;S4R3Z2;P42330-2;S4R3D5;P17516	P42330;A0A0A0MSS8;S4R3Z2;P42330-2	Aldo-keto reductase family 1 member C3	AKR1C3	0.0025834	0.00201267	0.00247967	0.00309194	0.00121838	0.00104785	0.00502633	0.00589421	0.00441592	0.0049655	0.00487164	0.00725737	70.1	54.6134	67.2854	83.8992	33.0605	28.4331	136.389	159.938	119.825	134.738	132.191	196.928	26	26	15	19	21	22	20	17	9	21	24	20	22	23	24
cytoplasm;cytosol;intracellular part;cytoplasmic part;cell part	nucleobase, nucleoside, nucleotide and nucleic acid metabolic process;coenzyme metabolic process;oxidoreduction coenzyme metabolic process;nucleoside phosphate metabolic process;vitamin metabolic process;water-soluble vitamin metabolic process;nicotinamide metabolic process;nitrogen compound metabolic process;cell communication;signal transduction;cell surface receptor linked signaling pathway;en…	catalytic activity;nicotinate-nucleotide diphosphorylase (carboxylating) activity;nicotinate phosphoribosyltransferase activity;receptor binding;cytokine activity;binding;protein binding;transferase activity;transferase activity, transferring glycosyl groups;transferase activity, transferring pentosyl groups;nicotinamide phosphoribosyltransferase activity	Nicotinate and nicotinamide metabolism	+	2.88589e-05	0.635896	P43490;A0A0C4DFS8;C9JG65;C9JF35	P43490;A0A0C4DFS8	Nicotinamide phosphoribosyltransferase	NAMPT	0.00259502	0.00257201	0.00223947	0.00212478	0.00289698	0.00272866	0.00443596	0.00429959	0.00379312	0.00337905	0.00405199	0.00383334	46.7403	46.3258	40.3363	38.2706	52.1789	49.1473	79.8984	77.4421	68.3198	60.8618	72.9825	69.0442	30	30	30	25	25	23	25	27	19	25	27	27	26	27	29
Golgi membrane;cell fraction;intracellular;membrane fraction;insoluble fraction;Golgi apparatus;cytosol;membrane;organelle membrane;organelle;membrane-bounded organelle;intracellular organelle;intracellular membrane-bounded organelle;organelle part;intracellular part;Golgi apparatus part;cytoplasmic part;intracellular organelle part;cell part;cytoplasm;perinuclear region of cytoplasm	nucleobase, nucleoside, nucleotide and nucleic acid metabolic process;regulation of nucleotide metabolic process;purine nucleotide metabolic process;GTP catabolic process;purine nucleotide catabolic process;nucleoside phosphate metabolic process;nitrogen compound metabolic process;signal transduction;metabolic process;catabolic process;nucleotide metabolic process;nucleoside triphosphate metaboli…	catalytic activity;GTPase activity;GTPase activator activity;binding;protein binding;enzyme activator activity;pyrophosphatase activity;hydrolase activity;hydrolase activity, acting on acid anhydrides;hydrolase activity, acting on acid anhydrides, in phosphorus-containing anhydrides;Ras GTPase binding;nucleoside-triphosphatase activity;enzyme binding;enzyme regulator activity;GTPase regulator act…		+	1.52067e-05	0.0631398	P47736;P47736-3;J3KPC5;P47736-4;P47736-2;F2Z357;X6R8W7;A0A0A0MQY8;Q684P5;Q684P5-2;Q684P5-3	P47736;P47736-3;J3KPC5;P47736-4;P47736-2;F2Z357;X6R8W7;A0A0A0MQY8	Rap1 GTPase-activating protein 1	RAP1GAP	0	3.52351e-06	2.95009e-06	1.77991e-06	2.33422e-06	0	2.86809e-05	3.46271e-05	3.77059e-05	1.76616e-05	3.4734e-05	1.28714e-05	0.00709811	0.0480298	0.0402133	0.0242624	0.0318183	0.011356	0.390956	0.47201	0.513978	0.24075	0.473467	0.175453	7	7	7	0	2	1	1	2	0	5	5	5	4	5	5
cytosol;glutamate-cysteine ligase complex;macromolecular complex;protein complex;intracellular part;cytoplasmic part;cell part	sulfur amino acid metabolic process;system process;circulatory system process;vascular process in circulatory system;regulation of membrane depolarization;organic acid metabolic process;regulation of transcription, DNA-dependent;peptide metabolic process;cellular amino acid metabolic process;cysteine metabolic process;glutamate metabolic process;cellular modified amino acid metabolic process;glut…	nucleotide binding;magnesium ion binding;catalytic activity;glutamate-cysteine ligase activity;binding;protein binding;ATP binding;glutamate binding;amino acid binding;ligase activity;ligase activity, forming carbon-nitrogen bonds;acid-amino acid ligase activity;purine nucleotide binding;adenyl nucleotide binding;carboxylic acid binding;ribonucleotide binding;purine ribonucleotide binding;adenyl …	Glutathione metabolism	+	0.000833787	0.507783	P48506;E1CEI4;A0A0C4DGB2;H0YAB6;D6R959;H0Y9I7;D6RGF8;D6REX4	P48506;E1CEI4	Glutamate--cysteine ligase catalytic subunit	GCLC	6.75105e-05	5.81291e-05	7.47351e-05	4.54328e-05	3.47392e-05	5.78559e-05	0.000115877	7.73379e-05	0.00012514	0.000115885	8.87388e-05	0.000135467	0.927789	0.798861	1.02707	0.624378	0.477417	0.795106	1.59249	1.06285	1.71978	1.59259	1.21953	1.8617	11	11	11	6	5	7	6	6	6	6	7	8	9	8	6
mitochondrion;mitochondrial inner membrane;mitochondrial matrix;membrane;organelle inner membrane;organelle membrane;mitochondrial membrane;membrane-enclosed lumen;organelle;membrane-bounded organelle;intracellular organelle;intracellular membrane-bounded organelle;organelle lumen;organelle part;intracellular part;mitochondrial part;cytoplasmic part;intracellular organelle part;cell part;intracel…	carbohydrate metabolic process;cellular aldehyde metabolic process;organic acid metabolic process;acetyl-CoA metabolic process;glyoxylate cycle;tricarboxylic acid cycle;isocitrate metabolic process;2-oxoglutarate metabolic process;coenzyme metabolic process;metabolic process;catabolic process;coenzyme catabolic process;cellular process;carboxylic acid metabolic process;monocarboxylic acid metabol…	nucleotide binding;magnesium ion binding;catalytic activity;isocitrate dehydrogenase activity;isocitrate dehydrogenase (NADP+) activity;binding;oxidoreductase activity;oxidoreductase activity, acting on CH-OH group of donors;oxidoreductase activity, acting on the CH-OH group of donors, NAD or NADP as acceptor;ion binding;cation binding;metal ion binding;cofactor binding;coenzyme binding;NAD bindi…	Citrate cycle (TCA cycle);Glutathione metabolism;Carbon fixation pathways in prokaryotes;Peroxisome	+	0.00121022	0.656148	P48735;P48735-2;H0YL11	P48735;P48735-2	Isocitrate dehydrogenase [NADP], mitochondrial	IDH2	0.000510145	0.000463701	0.000447406	0.000586502	0.000503911	0.00039931	0.000710233	0.000777002	0.000728548	0.000811471	0.000919094	0.000521967	10.0207	9.10843	8.78835	11.5206	9.89826	7.84361	13.951	15.2626	14.3108	15.9396	18.0537	10.2529	23	23	22	17	18	19	17	16	12	17	18	17	19	18	19
cytoplasm;intracellular part;cell part	organic acid metabolic process;lipid metabolic process;fatty acid metabolic process;icosanoid metabolic process;prostanoid metabolic process;prostaglandin metabolic process;digestion;metabolic process;steroid metabolic process;cellular process;carboxylic acid metabolic process;multicellular organismal process;monocarboxylic acid metabolic process;unsaturated fatty acid metabolic process;cellular …	catalytic activity;binding;steroid binding;lipid binding;steroid dehydrogenase activity;oxidoreductase activity;oxidoreductase activity, acting on CH-OH group of donors;oxidoreductase activity, acting on the CH-OH group of donors, NAD or NADP as acceptor;oxidoreductase activity, acting on the CH-CH group of donors;oxidoreductase activity, acting on the CH-CH group of donors, NAD or NADP as accept…	Steroid hormone biosynthesis;Metabolism of xenobiotics by cytochrome P450	+	0.000418395	0.0175408	P52895;B4DK69;A0A0A0MSD5;S4R3P0;P52895-2	P52895;B4DK69;A0A0A0MSD5;S4R3P0	Aldo-keto reductase family 1 member C2	AKR1C2	1.37751e-06	8.75735e-06	5.19623e-06	4.00822e-05	0	0	7.32999e-05	0.000134902	9.36068e-05	0.000195985	0.000216394	0.000392479	0.0374986	0.238393	0.141452	1.09112	0.0136689	0.00968285	1.99537	3.67229	2.54816	5.33511	5.89068	10.6841	19	4	4	9	11	9	10	9	6	10	13	14	18	15	16
cytosol;plasma membrane;coated pit;vesicle membrane;membrane;membrane coat;AP-type membrane coat adaptor complex;clathrin adaptor complex;cytoplasmic vesicle membrane;endocytic vesicle membrane;organelle membrane;macromolecular complex;protein complex;organelle part;intracellular part;membrane part;cytoplasmic vesicle part;cytoplasmic part;intracellular organelle part;cell part	regulation of immune system process;regulation of immune effector process;regulation of response to biotic stimulus;transport;intracellular protein transport;chemotaxis;cell communication;signal transduction;cell surface receptor linked signaling pathway;enzyme linked receptor protein signaling pathway;transmembrane receptor protein tyrosine kinase signaling pathway;epidermal growth factor recept…	transporter activity;binding;protein binding;protein transporter activity;substrate-specific transporter activity;clathrin binding	Endocytosis;Endocrine and other factor-regulated calcium reabsorption;Huntington's disease	+	0.000179535	1.54998	P63010;P63010-2;A0A087X253;P63010-3;A0A087WU93;A0A087WZQ6;A0A087WYD1;K7ERB2;K7EN71;K7EJ01;K7EJX1;A0A087WXS3;K7EKZ5	P63010;P63010-2;A0A087X253;P63010-3;A0A087WU93;A0A087WZQ6;A0A087WYD1	AP-2 complex subunit beta	AP2B1	0.000233339	0.000254469	0.0002864	0.000244234	0.000262817	0.000199095	0.000133965	0.000134928	0.000185108	0.000179274	0.00016749	0.000156002	2.23184	2.43395	2.73936	2.33605	2.51379	1.90431	1.28135	1.29056	1.77052	1.71472	1.60201	1.49212	36	19	19	22	24	28	26	24	24	21	24	26	27	26	23
mitochondrion;organelle;membrane-bounded organelle;intracellular organelle;intracellular membrane-bounded organelle;intracellular part;cytoplasmic part;cell part		catalytic activity;hydrolase activity		+	8.34727e-05	3.1145	P83111;P83111-2;H0YNN5	P83111;P83111-2	Serine beta-lactamase-like protein LACTB, mitochondrial	LACTB	0.000174245	0.000231203	0.000195293	0.000143029	0.000243513	0.000209551	5.78929e-05	6.41002e-05	9.47373e-05	8.0245e-05	7.25851e-05	3.07235e-05	2.87093	3.80938	3.21771	2.35659	4.01222	3.45263	0.953864	1.05614	1.56093	1.32215	1.19594	0.506211	19	19	19	16	16	16	15	14	14	11	11	15	13	13	8
Golgi membrane;Golgi apparatus;trans-Golgi network;membrane;integral to membrane;organelle membrane;intrinsic to membrane;organelle;membrane-bounded organelle;intracellular organelle;intracellular membrane-bounded organelle;organelle part;intracellular part;membrane part;Golgi apparatus part;cytoplasmic part;intracellular organelle part;cell part	transition metal ion transport;nucleobase, nucleoside, nucleotide and nucleic acid metabolic process;purine nucleotide metabolic process;purine nucleotide biosynthetic process;nucleoside phosphate metabolic process;ATP biosynthetic process;nitrogen compound metabolic process;transport;ion transport;cation transport;calcium ion transport;manganese ion transport;cellular ion homeostasis;cellular ca…	nucleotide binding;catalytic activity;signal transducer activity;transporter activity;manganese ion transmembrane transporter activity;calcium-transporting ATPase activity;binding;calcium ion binding;ATP binding;cation transmembrane transporter activity;ion transmembrane transporter activity;calcium ion transmembrane transporter activity;primary active transmembrane transporter activity;P-P-bond-…		+	0.000525996	1.83314	P98194-4;P98194;B4E2Q0;P98194-3;P98194-2;P98194-5;P98194-9;P98194-6;P98194-7;P98194-8;H0Y9V7;H0Y8X9;H0Y9S7;D6RGE9;D6R9U9;D6REJ1;D6RHV9	P98194-4;P98194;B4E2Q0;P98194-3;P98194-2;P98194-5;P98194-9;P98194-6;P98194-7;P98194-8;H0Y9V7	Calcium-transporting ATPase type 2C member 1;Calcium-transporting ATPase	ATP2C1	7.78196e-05	7.93055e-05	0.00010128	6.33257e-05	0.000106738	8.02275e-05	4.18647e-05	3.53425e-05	6.21134e-05	5.01439e-05	5.34811e-05	3.62428e-05	0.78819	0.80324	1.02581	0.64139	1.08109	0.812579	0.424024	0.357964	0.629111	0.507878	0.541679	0.367083	19	19	19	12	12	15	12	17	13	8	9	11	12	11	9
cell fraction;soluble fraction;cytoplasm;cytosol;intracellular part;cytoplasmic part;cell part	response to acid;liver development;developmental process involved in reproduction;alcohol metabolic process;lipid metabolic process;steroid biosynthetic process;cholesterol biosynthetic process;isoprenoid metabolic process;brain development;response to nutrient;metabolic process;steroid metabolic process;cholesterol metabolic process;isoprenoid biosynthetic process;gonad development;male gonad de…	catalytic activity;hydroxymethylglutaryl-CoA synthase activity;binding;protein binding;drug binding;transferase activity;transferase activity, transferring acyl groups;isomerase activity;identical protein binding;protein homodimerization activity;organic acid binding;transferase activity, transferring acyl groups, acyl groups converted into alkyl on transfer;protein dimerization activity	Synthesis and degradation of ketone bodies;Valine, leucine and isoleucine degradation;Butanoate metabolism;Terpenoid backbone biosynthesis	+	0.000327007	1.95299	Q01581;D6RIW1	Q01581	Hydroxymethylglutaryl-CoA synthase, cytoplasmic	HMGCS1	0.000230562	0.000308948	0.000233532	0.000176212	0.000298802	0.000369221	0.000136739	0.00011989	0.000158899	0.000134263	0.00015712	0.000106056	4.02426	5.39242	4.0761	3.07562	5.21533	6.44444	2.38667	2.09258	2.77345	2.34344	2.7424	1.85112	17	17	17	8	9	10	11	9	10	6	6	9	12	9	10
cytoplasm;cytosol;plasma membrane;membrane;integral to membrane;apical plasma membrane;intrinsic to membrane;intracellular part;membrane part;cytoplasmic part;plasma membrane part;cell part	immune system process;amino acid transmembrane transport;organic acid metabolic process;cellular amino acid metabolic process;nitrogen compound metabolic process;transport;ion transport;amino acid transport;cellular component movement;multicellular organismal development;nervous system development;blood coagulation;hemostasis;metabolic process;amine metabolic process;cellular process;neutral amin…	antigen binding;transporter activity;amine transmembrane transporter activity;organic acid transmembrane transporter activity;binding;amino acid transmembrane transporter activity;neutral amino acid transmembrane transporter activity;L-amino acid transmembrane transporter activity;active transmembrane transporter activity;transmembrane transporter activity;substrate-specific transmembrane transpo…		+	0.00048048	0.273563	Q01650;A0A0C4DGL4	Q01650;A0A0C4DGL4	Large neutral amino acids transporter small subunit 1	SLC7A5	4.21608e-05	4.59465e-05	5.7795e-05	4.08042e-05	1.57478e-05	2.54555e-05	0.000110979	0.000166642	0.000101218	0.000197693	6.778e-05	0.000174194	0.766421	0.835238	1.05063	0.74176	0.286272	0.462743	2.01743	3.02931	1.84	3.59377	1.23214	3.16659	4	4	3	1	2	4	4	2	2	3	4	4	4	3	4
cytoplasm;intracellular part;cell part	muscle organ development;developmental process;organ development;anatomical structure development;muscle structure development	actin binding;binding;protein binding;cytoskeletal protein binding		+	5.85529e-07	0.299821	Q01995;H0YCU9;E9PJ32	Q01995;H0YCU9	Transgelin	TAGLN	0.000152331	0.000159807	0.00024547	0.000250158	0.000144352	0.000168803	0.000653118	0.000690084	0.000642933	0.000572188	0.000574974	0.000525995	6.73702	7.06768	10.8562	11.0635	6.38415	7.46551	28.885	30.5199	28.4345	25.3058	25.429	23.2628	13	13	13	7	7	8	8	6	6	10	8	9	12	9	10
cytoplasm;cytosol;intracellular part;cytoplasmic part;cell part	system process;organic acid metabolic process;protein complex assembly;lipid metabolic process;xenobiotic metabolic process;transport;lipid transport;digestion;metabolic process;steroid metabolic process;bile acid metabolic process;response to toxin;cellular process;monocarboxylic acid transport;bile acid and bile salt transport;organic acid transport;sterol transport;cellular component organizat…	catalytic activity;aldo-keto reductase (NADP) activity;binding;steroid binding;lipid binding;steroid dehydrogenase activity;oxidoreductase activity;oxidoreductase activity, acting on CH-OH group of donors;oxidoreductase activity, acting on the CH-OH group of donors, NAD or NADP as acceptor;oxidoreductase activity, acting on the CH-CH group of donors;oxidoreductase activity, acting on the CH-CH gr…	Steroid hormone biosynthesis;Metabolism of xenobiotics by cytochrome P450	+	7.72926e-05	0.264608	Q04828;A0A0A0MT30;H0Y804;A6NHU4	Q04828;A0A0A0MT30;H0Y804;A6NHU4	Aldo-keto reductase family 1 member C1	AKR1C1	0.000154668	0.000197738	0.000173497	0.000290969	0.000202128	9.9816e-05	0.000395057	0.000578815	0.000658475	0.00111155	0.000912425	0.000594263	4.20431	5.37506	4.71613	7.90934	5.4944	2.71328	10.7387	15.7338	17.8992	30.2149	24.8022	16.1537	21	10	1	14	16	14	15	14	9	14	16	16	20	17	18
cytoplasm;intracellular part;cell part	regulation of transcription, DNA-dependent;lipid metabolic process;steroid catabolic process;glucocorticoid catabolic process;transport;intracellular protein transport;signal transduction;metabolic process;steroid metabolic process;C21-steroid hormone metabolic process;C21-steroid hormone catabolic process;glucocorticoid metabolic process;catabolic process;regulation of biosynthetic process;posit…	actin binding;receptor binding;insulin-like growth factor receptor binding;binding;protein binding;cytoskeletal protein binding;transcription activator activity;enzyme binding;protein domain specific binding;transcription regulator activity;nuclear hormone receptor binding;steroid hormone receptor binding;glucocorticoid receptor binding;hormone receptor binding;catalytic activity;monooxygenase ac…	Cell cycle;Oocyte meiosis;Neurotrophin signaling pathway	+	0.000587329	1.60106	Q04917;A2IDB2;F8WEB6;A2IDB1	Q04917;A2IDB2	14-3-3 protein eta	YWHAH	0.00053153	0.000390452	0.000437011	0.000295737	0.000541146	0.000492872	0.000282125	0.00027459	0.000277973	0.000282008	0.000252342	0.000277156	18.8366	13.837	15.4869	10.4804	19.1773	17.4666	9.99804	9.73102	9.8509	9.99389	8.9426	9.82195	16	12	12	9	8	9	9	9	9	10	8	9	10	9	9
cell fraction;soluble fraction;cytoplasm;Golgi apparatus;cytosol;organelle;membrane-bounded organelle;intracellular organelle;intracellular membrane-bounded organelle;intracellular part;cytoplasmic part;cell part	system process;protein complex assembly;xenobiotic metabolic process;sensory perception;visual perception;metabolic process;catabolic process;cellular process;cellular component organization;cellular component assembly;multicellular organismal process;xenobiotic catabolic process;macromolecular complex subunit organization;cellular metabolic process;cellular catabolic process;neurological system …	nucleotide binding;nucleic acid binding;RNA binding;mRNA binding;mRNA 3'-UTR binding;catalytic activity;NADPH:quinone reductase activity;binding;zinc ion binding;oxidoreductase activity;oxidoreductase activity, acting on NADH or NADPH;oxidoreductase activity, acting on NADH or NADPH, quinone or similar compound as acceptor;ion binding;cation binding;metal ion binding;transition metal ion binding;…		+	0.000161865	0.750475	Q08257;Q08257-3;A6NP24;C9JH92;Q08257-2	Q08257;Q08257-3;A6NP24;C9JH92;Q08257-2	Quinone oxidoreductase	CRYZ	0.000188308	0.000193461	0.000196476	0.000217396	0.000225629	0.000229499	0.000317571	0.000270562	0.00024807	0.000267018	0.000272	0.000291335	5.34876	5.49512	5.58077	6.17497	6.40882	6.51875	9.02038	7.68511	7.04626	7.58443	7.72596	8.27516	18	18	18	13	13	12	14	11	11	11	14	13	15	15	15
extracellular region;extracellular space;external side of plasma membrane;membrane;extrinsic to plasma membrane;extrinsic to membrane;extracellular matrix;extracellular region part;membrane part;plasma membrane part;cell part	angiogenesis;phagocytosis, recognition;phagocytosis, engulfment;cell adhesion;single fertilization;cell recognition;positive regulation of cell proliferation;fertilization;response to endogenous stimulus;response to hormone stimulus;cellular process;response to organic substance;membrane invagination;cellular component organization;cellular membrane organization;reproductive process;biological ad…	phosphatidylserine binding;receptor binding;integrin binding;binding;protein binding;phospholipid binding;lipid binding;phosphatidylethanolamine binding;protein complex binding		+	0.000520784	0.432795	Q08431;X6R3G6;F5GZN3;Q08431-2;Q08431-3;H0YKS8	Q08431;X6R3G6;F5GZN3;Q08431-2;Q08431-3;H0YKS8	Lactadherin;Lactadherin short form;Medin	MFGE8	1.00455e-06	9.44379e-07	1.20873e-06	1.26393e-06	0	1.04581e-06	1.64294e-06	3.68648e-06	2.28326e-06	3.39138e-06	1.64894e-06	3.72874e-06	0.0232955	0.0219002	0.0280305	0.0293106	0.0289934	0.0242524	0.0380999	0.0854896	0.0529488	0.078646	0.0382389	0.0864695	2	2	2	1	1	1	1	0	1	1	2	1	2	1	1
nucleus;cytoplasm;membrane;organelle membrane;nuclear membrane;organelle;membrane-bounded organelle;intracellular organelle;intracellular membrane-bounded organelle;organelle part;intracellular part;nuclear part;intracellular organelle part;cell part	proteolysis;transport;exocytosis;metabolic process;cellular process;vesicle-mediated transport;protein metabolic process;secretion by cell;macromolecule metabolic process;primary metabolic process;secretion;establishment of localization;establishment of localization in cell	catalytic activity;peptidase activity;exopeptidase activity;hydrolase activity;dipeptidase activity;peptidase activity, acting on L-amino acid peptides		+	0.00089102	3.25702	Q12765;Q12765-2;Q12765-3;C9K052;B8ZZP4;C9J7U9	Q12765;Q12765-2;Q12765-3	Secernin-1	SCRN1	4.43742e-05	2.92221e-05	2.63176e-05	3.96923e-05	0.000124285	5.56205e-05	1.7374e-05	1.08048e-05	1.32208e-05	1.37292e-05	2.12901e-05	1.08124e-05	0.956713	0.63003	0.56741	0.855768	2.67959	1.19918	0.374584	0.232953	0.285041	0.296004	0.459017	0.233117	7	7	7	4	3	4	5	5	3	3	2	3	3	3	3
extracellular region;extracellular space;extracellular region part	signal transduction;cell surface receptor linked signaling pathway;enzyme linked receptor protein signaling pathway;transmembrane receptor protein serine-threonine kinase signaling pathway;cellular process;BMP signaling pathway;regulation of biological process;regulation of cellular process;response to stimulus;cellular response to stimulus;biological regulation	pattern binding;binding;calcium ion binding;glycosaminoglycan binding;heparin binding;carbohydrate binding;polysaccharide binding;ion binding;cation binding;metal ion binding		+	4.50651e-05	0.416751	Q12841;Q12841-2;C9J5G4;H7C4W4	Q12841;Q12841-2	Follistatin-related protein 1	FSTL1	1.34381e-05	1.38046e-05	1.59486e-05	1.15246e-05	1.32389e-05	1.67026e-05	3.75693e-05	3.83309e-05	3.50298e-05	2.34517e-05	4.91882e-05	2.47301e-05	0.384109	0.394585	0.455868	0.329416	0.378415	0.477422	1.07387	1.09564	1.00128	0.670337	1.40598	0.706876	6	6	6	2	4	3	2	3	3	3	3	3	2	6	5
nucleus;nucleolus;cytoplasm;organelle;membrane-bounded organelle;non-membrane-bounded organelle;intracellular organelle;intracellular membrane-bounded organelle;intracellular non-membrane-bounded organelle;organelle part;intracellular part;nuclear part;intracellular organelle part;cell part	nucleobase, nucleoside, nucleotide and nucleic acid metabolic process;transcription, DNA-dependent;transcription from RNA polymerase II promoter;nitrogen compound metabolic process;response to stress;defense response;inflammatory response;signal transduction;intracellular protein kinase cascade;JAK-STAT cascade;metabolic process;biosynthetic process;macromolecule biosynthetic process;response to …	nucleotide binding;protein binding transcription factor activity;transcription factor binding transcription factor activity;transcription cofactor activity;binding;protein binding		+	0.000517569	2.09664	Q13287;C9JW17	Q13287	N-myc-interactor	NMI	0.000153209	0.000177581	0.000112974	7.36541e-05	0.000158262	0.000157367	6.19609e-05	5.81548e-05	5.40265e-05	6.02643e-05	8.28404e-05	6.82947e-05	4.3704	5.06565	3.22268	2.10104	4.51455	4.48901	1.76748	1.65891	1.54115	1.71909	2.36309	1.94816	14	14	14	9	13	12	11	12	12	7	7	10	8	11	10
cytoplasm;mitochondrion;cytosol;plasma membrane;endosome membrane;membrane;organelle membrane;death-inducing signaling complex;macromolecular complex;organelle;membrane-bounded organelle;intracellular organelle;intracellular membrane-bounded organelle;protein complex;receptor complex;organelle part;intracellular part;membrane part;endosomal part;cytoplasmic part;intracellular organelle part;plasm…	activation of MAPK activity;regulation of cytokine production;positive regulation of cytokine production;regulation of protein phosphorylation;activation of innate immune response;pattern recognition receptor signaling pathway;toll-like receptor signaling pathway;activation of immune response;immune system process;regulation of immune system process;positive regulation of immune system process;My…	nucleotide binding;catalytic activity;protein kinase activity;protein serine-threonine kinase activity;receptor binding;death receptor binding;cytokine receptor binding;binding;protein binding;ATP binding;kinase activity;transferase activity;transferase activity, transferring phosphorus-containing groups;phosphotransferase activity, alcohol group as acceptor;purine nucleotide binding;protein doma…	Apoptosis;Toll-like receptor signaling pathway;RIG-I-like receptor signaling pathway;Cytosolic DNA-sensing pathway;Hepatitis C	+	0.000150878	1.59423	Q13546;Q13546-2	Q13546;Q13546-2	Receptor-interacting serine/threonine-protein kinase 1	RIPK1	5.1708e-05	5.3077e-05	4.87547e-05	4.97408e-05	4.22086e-05	5.87719e-05	3.36844e-05	2.64834e-05	2.77049e-05	4.14253e-05	3.04324e-05	3.2277e-05	0.680995	0.699026	0.6421	0.655088	0.555889	0.774027	0.443624	0.348786	0.364874	0.545572	0.400795	0.42509	10	10	10	5	6	5	7	5	6	5	5	4	6	4	3
cytoplasm;plasma membrane;membrane;intracellular part;cell part;nucleus;cytosol;organelle;membrane-bounded organelle;intracellular organelle;intracellular membrane-bounded organelle;cytoplasmic part	multicellular organismal development;muscle organ development;anatomical structure morphogenesis;organ morphogenesis;cellular process;cell growth;cell differentiation;multicellular organismal process;developmental process;growth;organ development;anatomical structure development;cellular developmental process;muscle structure development	binding;zinc ion binding;ion binding;cation binding;metal ion binding;transition metal ion binding;protein binding		+	5.66051e-05	3.4885	Q13642-1;Q13642-5;Q13642-4;Q5JXI8;Q13642;A0A0D9SFZ9;Q5JXH8;Q5JXH7;Q5JXI3;Q5JXI2;Q13642-3;A0A0D9SFI6;A0A0D9SFB0;Q5JXH9;A0A0D9SG53;A0A0D9SGB2;Q5JXI0	Q13642-1;Q13642-5;Q13642-4;Q5JXI8;Q13642;A0A0D9SFZ9;Q5JXH8;Q5JXH7;Q5JXI3;Q5JXI2;Q13642-3	Four and a half LIM domains protein 1	FHL1	6.722e-05	6.84526e-05	6.85788e-05	5.02306e-05	6.93744e-05	6.51608e-05	2.78417e-05	2.40233e-05	3.01791e-05	1.21869e-05	1.48762e-05	1.08638e-05	2.10754	2.14619	2.15014	1.57487	2.17509	2.04298	0.872916	0.753201	0.9462	0.382093	0.466411	0.34061	7	7	7	4	6	7	5	4	4	2	3	5	4	2	2
cytosol;eukaryotic translation initiation factor 4F complex;macromolecular complex;protein complex;intracellular part;cytoplasmic part;cell part	nuclear-transcribed mRNA catabolic process, deadenylation-dependent decay;nuclear-transcribed mRNA poly(A) tail shortening;nuclear-transcribed mRNA catabolic process;nucleobase, nucleoside, nucleotide and nucleic acid metabolic process;RNA processing;mRNA processing;RNA catabolic process;mRNA catabolic process;translation;translational initiation;regulation of translation;regulation of translatio…	nucleotide binding;nucleic acid binding;RNA binding;translation initiation factor activity;catalytic activity;helicase activity;binding;protein binding;ATP binding;ATP-dependent helicase activity;translation factor activity, nucleic acid binding;pyrophosphatase activity;hydrolase activity;hydrolase activity, acting on acid anhydrides;hydrolase activity, acting on acid anhydrides, in phosphorus-co…	RNA transport	+	0.000632719	0.566719	Q14240;Q14240-2;E7EQG2;J3KSN7;E7EMV8;C9JUF0;E9PBH4;F8WE11	Q14240;Q14240-2;E7EQG2	Eukaryotic initiation factor 4A-II;Eukaryotic initiation factor 4A-II, N-terminally processed	EIF4A2	4.09469e-05	3.63177e-05	3.12973e-05	3.67836e-05	3.9163e-05	6.73231e-05	6.18343e-05	6.52615e-05	7.07595e-05	7.45231e-05	7.81556e-05	8.19246e-05	0.882439	0.782676	0.674483	0.792716	0.843994	1.45087	1.33258	1.40644	1.52492	1.60603	1.68431	1.76554	25	9	9	18	18	18	19	17	16	18	19	18	20	19	17
nucleus;nuclear pore;cytoplasm;ribonucleoprotein complex;macromolecular complex;organelle;membrane-bounded organelle;intracellular organelle;intracellular membrane-bounded organelle;protein complex;organelle part;intracellular part;membrane part;nuclear part;intracellular organelle part;cell part;pore complex	transport;cellular process;protein transport;nucleobase, nucleoside, nucleotide and nucleic acid transport;response to chemical stimulus;response to drug;establishment of protein localization;nucleic acid transport;RNA transport;response to stimulus;mRNA transport;establishment of localization;establishment of RNA localization;transmembrane transport	binding;protein binding		+	6.13964e-06	1.88867	Q14764;H3BQK6;H3BRL2;H3BUK7;H3BNF6;H3BP76;H3BNF2;H3BUP3;H3BQE7;H3BPZ2;I3L155	Q14764	Major vault protein	MVP	0.000685346	0.00070249	0.0006217	0.000663254	0.000723078	0.00066173	0.00028861	0.000303715	0.000432462	0.000436755	0.000362417	0.000348794	6.89996	7.07257	6.25918	6.67755	7.27985	6.6622	2.90568	3.05776	4.35397	4.39719	3.64876	3.51161	35	35	35	23	24	24	25	20	19	20	18	20	23	23	21
cytoplasm;cytoskeleton;cell cortex;cortical cytoskeleton;cortical actin cytoskeleton;organelle;non-membrane-bounded organelle;intracellular organelle;intracellular non-membrane-bounded organelle;organelle part;intracellular part;cytoskeletal part;cytoplasmic part;intracellular organelle part;cell cortex part;cell part;adherens junction;cell-substrate adherens junction;focal adhesion;cell junction…	transport;ion transport;cellular process;ion transmembrane transport;establishment of localization;transmembrane transport	actin binding;SH3-SH2 adaptor activity;transporter activity;binding;protein binding;cytoskeletal protein binding;zinc ion binding;ion transmembrane transporter activity;transmembrane transporter activity;substrate-specific transmembrane transporter activity;substrate-specific transporter activity;protein binding, bridging;signaling adaptor activity;ion binding;cation binding;metal ion binding;tra…		+	0.000327204	1.84528	Q14847;Q14847-2;C9J9W2;Q14847-3;F6S2S5;K7ESD6;J3KSN1	Q14847;Q14847-2;C9J9W2;Q14847-3	LIM and SH3 domain protein 1	LASP1	0.00126233	0.000904933	0.000859414	0.000758414	0.000859137	0.00131127	0.000693463	0.000476282	0.000579478	0.000431446	0.000523479	0.000491497	42.4784	30.4517	28.9199	25.5212	28.9106	44.1251	23.3356	16.0273	19.4999	14.5185	17.6155	16.5393	11	11	11	5	5	6	6	6	5	6	7	6	6	5	5
cell fraction;intracellular;membrane fraction;insoluble fraction;cytoplasm;endosome;early endosome;cytosol;serine-pyruvate aminotransferase complex;endosome membrane;membrane;extrinsic to plasma membrane;extrinsic to membrane;organelle membrane;early endosome membrane;macromolecular complex;organelle;membrane-bounded organelle;intracellular organelle;intracellular membrane-bounded organelle;prote…	transport;vesicle fusion;cellular membrane fusion;organelle organization;cellular process;cellular component organization;cellular membrane organization;vesicle organization;synaptic vesicle to endosome fusion;vesicle-mediated transport;endosome transport;early endosome to late endosome transport;intracellular transport;organelle fusion;establishment of localization;establishment of localization …	binding;protein binding;calmodulin binding;phospholipid binding;1-phosphatidylinositol binding;zinc ion binding;lipid binding;GTP-dependent protein binding;phosphatidylinositol binding;identical protein binding;protein homodimerization activity;ion binding;cation binding;metal ion binding;transition metal ion binding;protein dimerization activity	Endocytosis;Phagosome	+	0.000716624	2.10327	Q15075	Q15075	Early endosome antigen 1	EEA1	0.000376965	0.000445309	0.000481771	0.000480582	0.000558821	0.000810492	0.000293477	0.000247806	0.000272035	0.00023471	0.00030498	0.000143584	2.32036	2.74104	2.96548	2.95816	3.43974	4.98887	1.80646	1.52533	1.67448	1.44473	1.87726	0.883812	52	52	52	30	32	33	36	35	30	30	27	30	27	31	29
cytosol;intracellular part;cytoplasmic part;cell part	lipid metabolic process;signal transduction;metabolic process;catabolic process;cellular process;lipid catabolic process;intracellular signal transduction;primary metabolic process;regulation of biological process;regulation of cellular process;response to stimulus;cellular response to stimulus;biological regulation	catalytic activity;phosphatidylinositol phospholipase C activity;phospholipase activity;phospholipase C activity;signal transducer activity;binding;calcium ion binding;protein binding;phosphoric diester hydrolase activity;lipase activity;hydrolase activity;hydrolase activity, acting on ester bonds;phosphoric ester hydrolase activity;ion binding;cation binding;metal ion binding;molecular transduce…	Inositol phosphate metabolism;Calcium signaling pathway;Chemokine signaling pathway;Phosphatidylinositol signaling system;Vascular smooth muscle contraction;Wnt signaling pathway;Gap junction;Long-term potentiation;Long-term depression;Phototransduction - fly;GnRH signaling pathway;Melanogenesis;Endocrine and other factor-regulated calcium reabsorption;Salivary secretion;Gastric acid secretion;Pa…	+	1.08437e-05	3.82805	Q15147;Q15147-5;Q15147-4;Q15147-2;B1AJW3;B1AJW4	Q15147;Q15147-5;Q15147-4;Q15147-2	1-phosphatidylinositol 4,5-bisphosphate phosphodiesterase beta-4	PLCB4	0.000231208	0.000255496	0.000274218	0.000301171	0.000312043	0.000267536	6.52172e-05	0.000145508	6.72058e-05	5.94897e-05	7.58377e-05	4.49826e-05	1.71953	1.90017	2.0394	2.23986	2.32071	1.98971	0.48503	1.08217	0.49982	0.442434	0.564017	0.334542	31	31	31	20	22	22	26	22	21	9	14	18	16	19	12
extracellular region;proteinaceous extracellular matrix;extracellular space;extracellular matrix;extracellular region part	angiogenesis;system process;cell adhesion;negative regulation of cell adhesion;sensory perception;visual perception;cell proliferation;cellular process;cellular component organization;biological adhesion;regulation of cell adhesion;extracellular matrix organization;multicellular organismal process;developmental process;extracellular structure organization;negative regulation of biological process…	receptor binding;integrin binding;binding;protein binding;protein complex binding;extracellular matrix binding		+	0.000667591	3.07207	Q15582;H0Y8L3;S4R3C6;H0Y9D7;H0Y8M8;H0YAB8;D6RBX4;H0YAH8	Q15582;H0Y8L3	Transforming growth factor-beta-induced protein ig-h3	TGFBI	6.11234e-05	6.32211e-05	6.80228e-05	7.42655e-05	4.99862e-05	4.47229e-05	1.49791e-05	1.14169e-05	3.47235e-05	3.65489e-05	2.17127e-05	1.10169e-05	0.818471	0.84656	0.910857	0.994449	0.669339	0.598861	0.200576	0.152877	0.464964	0.489406	0.290743	0.147521	14	14	14	8	9	9	12	8	5	4	3	8	7	7	4
lytic vacuole;cytoplasm;lysosome;primary lysosome;vacuole;cytosol;plasma membrane;membrane;cytoplasmic membrane-bounded vesicle;apical plasma membrane;lamellipodium;stored secretory granule;SNARE complex;cytoplasmic vesicle;vesicle;membrane-bounded vesicle;macromolecular complex;specific granule;azurophil granule;cell projection;organelle;membrane-bounded organelle;intracellular organelle;intrace…	cell activation;immune effector process;cell activation involved in immune response;myeloid leukocyte activation;myeloid cell activation involved in immune response;neutrophil activation involved in immune response;leukocyte activation involved in immune response;immune system process;regulation of immune system process;positive regulation of immune system process;regulation of leukocyte activati…	SNARE binding;binding;protein binding;syntaxin-1 binding;syntaxin binding;syntaxin-2 binding;syntaxin-3 binding		+	9.78396e-05	1.66239	Q15833;A0A087WWS7;Q15833-2;Q15833-3;M0R0M7;M0R118;M0QZ54;M0R0D4;M0R1A1;M0R376;A0A087WUN8;R4GMY7	Q15833;A0A087WWS7;Q15833-2;Q15833-3;M0R0M7	Syntaxin-binding protein 2	STXBP2	0.000184809	0.000182586	0.00015333	0.000150671	0.000214625	0.00022751	0.000109645	0.000111996	0.000129075	0.0001086	0.000113535	9.22851e-05	2.78109	2.74763	2.30738	2.26736	3.22978	3.42367	1.64999	1.68537	1.94238	1.63426	1.70853	1.38875	16	16	16	14	13	12	12	14	11	12	13	13	12	14	14
				+	0.000830449	3.27934	Q32MZ4-4	Q32MZ4-4	Leucine-rich repeat flightless-interacting protein 1	LRRFIP1	1.04058e-05	1.44814e-05	6.16061e-06	1.44707e-05	8.49809e-06	1.40462e-05	0	0	3.6849e-06	1.84789e-06	6.97425e-06	4.62831e-06	0.142428	0.198213	0.0843225	0.198065	0.116317	0.192256	0.0404686	0.0271556	0.0504366	0.0252928	0.0954592	0.0633494	10	4	4	3	5	4	6	2	5	1	0	4	4	5	5
endosome;organelle;membrane-bounded organelle;intracellular organelle;intracellular membrane-bounded organelle;intracellular part;cytoplasmic part;cell part				+	0.000145804	2.3247	Q56VL3;D6RD77;J3KPI9;Q56VL3-2	Q56VL3;D6RD77;J3KPI9;Q56VL3-2	OCIA domain-containing protein 2	OCIAD2	0.000192221	0.000199403	0.000112142	0.000137092	0.000193835	0.00011908	6.00779e-05	5.61486e-05	8.58098e-05	7.6637e-05	8.01399e-05	4.84729e-05	11.3385	11.7621	6.61488	8.08659	11.4336	7.02411	3.54379	3.31202	5.06163	4.52056	4.72718	2.85925	6	6	6	6	6	5	6	6	5	5	5	6	6	6	6
cell fraction;membrane fraction;insoluble fraction;endoplasmic reticulum;microsome;membrane;integral to membrane;intrinsic to membrane;vesicular fraction;organelle;membrane-bounded organelle;intracellular organelle;intracellular membrane-bounded organelle;intracellular part;membrane part;cytoplasmic part;cell part	protein modification process;protein dephosphorylation;lipid metabolic process;phosphorus metabolic process;phosphate metabolic process;xenobiotic metabolic process;metabolic process;catabolic process;cellular process;lipid catabolic process;dephosphorylation;protein metabolic process;macromolecule metabolic process;macromolecule modification;cellular metabolic process;primary metabolic process;c…	catalytic activity;carboxylesterase activity;binding;hydrolase activity;hydrolase activity, acting on ester bonds;serine hydrolase activity;phosphate binding;ion binding;anion binding;carboxylic ester hydrolase activity	Bile secretion	+	0.000841663	1.63525	Q6PIU2;A0A0A0MTJ9;Q6PIU2-2;H7C046;Q6PIU2-3;F8WE33	Q6PIU2;A0A0A0MTJ9;Q6PIU2-2;H7C046;Q6PIU2-3	Neutral cholesterol ester hydrolase 1	NCEH1	0.000257784	0.00027008	0.000234314	0.000255456	0.000241898	0.000172226	0.000110221	0.000150386	0.000125364	0.000196998	0.000142967	0.000155149	5.62762	5.89605	5.11524	5.57679	5.28081	3.75982	2.4062	3.28304	2.73679	4.3006	3.12108	3.387	14	14	14	11	12	12	12	12	11	10	9	12	12	12	10
cytoplasm;cytoskeleton;organelle;non-membrane-bounded organelle;intracellular organelle;intracellular non-membrane-bounded organelle;intracellular part;cell part	metabolic process;oxidation-reduction process	catalytic activity;monooxygenase activity;binding;zinc ion binding;oxidoreductase activity;ion binding;cation binding;metal ion binding;transition metal ion binding		+	1.71682e-05	5.04445	Q7RTP6;Q7RTP6-2;Q7RTP6-4;Q7RTP6-3;Q7RTP6-5;E9PP85;J3KSK6;C9J922;J3QLA3;J3QR21	Q7RTP6;Q7RTP6-2;Q7RTP6-4;Q7RTP6-3;Q7RTP6-5	Protein-methionine sulfoxide oxidase MICAL3	MICAL3	2.64073e-05	3.44317e-05	5.78123e-05	3.55317e-05	5.00605e-05	5.14735e-05	3.73954e-06	8.06284e-06	1.01123e-05	8.88934e-06	8.24468e-06	1.30712e-05	0.117738	0.153514	0.257757	0.158418	0.223196	0.229495	0.0166728	0.0359483	0.0450859	0.0396332	0.036759	0.0582782	20	19	19	8	10	14	12	13	11	3	4	5	4	5	6
cytoplasm;cytosol;cytoskeleton;plasma membrane;adherens junction;cell-substrate adherens junction;focal adhesion;membrane;lamellipodium;cell junction;cell-substrate junction;cell projection;organelle;non-membrane-bounded organelle;intracellular organelle;intracellular non-membrane-bounded organelle;intracellular part;membrane part;cytoplasmic part;plasma membrane part;cell part;anchoring junction	signal transduction;blood coagulation;hemostasis;cellular process;multicellular organismal process;regulation of biological process;regulation of cellular process;coagulation;regulation of body fluid levels;response to stimulus;cellular response to stimulus;biological regulation;regulation of biological quality			+	6.0284e-05	3.40064	Q7Z5R6	Q7Z5R6	Amyloid beta A4 precursor protein-binding family B member 1-interacting protein	APBB1IP	0.00012878	9.69839e-05	0.0001269	0.000119702	0.000265683	0.000265935	3.94935e-05	4.63609e-05	4.03354e-05	4.78041e-05	4.33838e-05	5.6589e-05	1.75972	1.32524	1.73403	1.63568	3.63044	3.63389	0.539661	0.633501	0.551166	0.653222	0.592821	0.773264	9	9	8	5	7	4	7	5	6	2	4	3	4	6	4
cytoplasm;cytosol;membrane;intracellular part;cytoplasmic part;cell part	proteolysis;metabolic process;protein metabolic process;macromolecule metabolic process;primary metabolic process	catalytic activity;aminopeptidase activity;peptidase activity;serine-type peptidase activity;exopeptidase activity;hydrolase activity;serine hydrolase activity;peptidase activity, acting on L-amino acid peptides		+	0.000449903	1.81331	Q86TI2;Q86TI2-4;Q86TI2-2;M0R2A8;M0R2G6;M0R0I1;M0R3C4;M0QXG6;M0QXI5;M0R145	Q86TI2;Q86TI2-4;Q86TI2-2	Dipeptidyl peptidase 9	DPP9	5.5781e-05	8.30996e-05	8.1931e-05	8.2084e-05	8.27099e-05	7.16523e-05	3.53781e-05	3.41393e-05	3.41815e-05	5.87488e-05	5.27125e-05	4.06491e-05	0.567676	0.845694	0.833801	0.835358	0.841728	0.729197	0.360039	0.347432	0.347861	0.597879	0.536448	0.41368	17	17	17	8	9	8	9	7	6	5	5	7	10	8	6
endoplasmic reticulum;Golgi apparatus;organelle;membrane-bounded organelle;intracellular organelle;intracellular membrane-bounded organelle;intracellular part;cytoplasmic part;cell part	metabolic process;negative regulation of cell proliferation;regulation of cell proliferation;negative regulation of biological process;negative regulation of cellular process;regulation of biological process;regulation of cellular process;oxidation-reduction process;biological regulation	catalytic activity;binding;iron ion binding;oxidoreductase activity;oxidoreductase activity, acting on single donors with incorporation of molecular oxygen;oxidoreductase activity, acting on single donors with incorporation of molecular oxygen, incorporation of two atoms of oxygen;oxidoreductase activity, acting on paired donors, with incorporation or reduction of molecular oxygen;oxidoreductase …		+	0.000171834	2.34951	Q8IVL5;Q8IVL5-2;C9JSL4;C9J313	Q8IVL5;Q8IVL5-2	Prolyl 3-hydroxylase 2	LEPREL1	0.000133438	0.000131217	0.000131793	0.00010395	8.09391e-05	0.000117072	3.36355e-05	3.86029e-05	4.08213e-05	6.89871e-05	5.55841e-05	6.64824e-05	1.64771	1.62029	1.62739	1.28359	0.999445	1.44562	0.415335	0.476673	0.504066	0.85186	0.686359	0.820933	13	12	12	6	7	9	8	7	8	4	5	4	7	9	8
cytoplasm;intracellular part;cell part	regulation of cytokine production;positive regulation of cytokine production;regulation of protein phosphorylation;regulation of transcription, DNA-dependent;response to stress;defense response;inflammatory response;regulation of mitotic cell cycle;response to wounding;regulation of biosynthetic process;positive regulation of biosynthetic process;positive regulation of metabolic process;regulatio…	binding;protein binding;enzyme activator activity;SH3 domain binding;kinase regulator activity;kinase activator activity;protein kinase regulator activity;protein domain specific binding;enzyme regulator activity;protein kinase activator activity;protein tyrosine kinase activator activity;SH2 domain binding		+	1.72994e-05	31.2186	Q8N4X5;Q8N4X5-2;Q8N4X5-4;Q8N4X5-3;F6QUH3	Q8N4X5;Q8N4X5-2;Q8N4X5-4	Actin filament-associated protein 1-like 2	AFAP1L2	4.50625e-05	4.53075e-05	3.40688e-05	2.64667e-05	5.73366e-05	6.44585e-05	0	0	4.98738e-06	2.95985e-06	2.34991e-07	1.10592e-06	0.493571	0.496254	0.373156	0.289891	0.628009	0.706015	0.0191066	0.0120294	0.054627	0.0324194	0.00257387	0.0121132	13	13	13	8	7	10	8	10	8	0	0	1	1	1	1
stress fiber;cytoplasm;cytosol;cytoskeleton;adherens junction;cell-substrate adherens junction;focal adhesion;lamellipodium;cell junction;cell-substrate junction;filopodium;actin filament bundle;actomyosin;cell projection;organelle;non-membrane-bounded organelle;intracellular organelle;intracellular non-membrane-bounded organelle;organelle part;intracellular part;membrane part;cytoskeletal part;c…	neural tube closure;activation of immune response;immune system process;immune response-activating cell surface receptor signaling pathway;regulation of immune system process;positive regulation of immune system process;immune response-activating signal transduction;immune response-regulating signaling pathway;immune response-regulating cell surface receptor signaling pathway;transport;cellular c…	actin binding;binding;protein binding;profilin binding;cytoskeletal protein binding;SH3 domain binding;protein domain specific binding;WW domain binding	Regulation of actin cytoskeleton	+	0.000304537	1.61179	Q8N8S7;Q8N8S7-2;Q8N8S7-3	Q8N8S7;Q8N8S7-2;Q8N8S7-3	Protein enabled homolog	ENAH	0.000343997	0.000281285	0.00034599	0.000321421	0.000393144	0.000455529	0.000177783	0.000229457	0.000230034	0.000212828	0.000269589	0.000204147	5.17218	4.22928	5.20215	4.83274	5.91114	6.84913	2.67307	3.45001	3.4587	3.19998	4.05343	3.06947	12	12	6	10	10	9	8	8	9	6	8	9	9	8	8
membrane;integral to membrane;intrinsic to membrane;membrane part;cell part				+	0.000959125	0.410906	Q8NBM4;Q8NBM4-2;X6R5E5;Q8NBM4-3;Q8NBM4-4;Q8NBM4-5;Q5JUH4	Q8NBM4;Q8NBM4-2;X6R5E5;Q8NBM4-3;Q8NBM4-4	Ubiquitin-associated domain-containing protein 2	UBAC2	3.61546e-05	4.46455e-05	6.17072e-05	5.13874e-05	4.70237e-05	4.56259e-05	9.02787e-05	7.78584e-05	0.000124691	8.4645e-05	0.000119592	0.000257145	0.927922	1.14584	1.58374	1.31888	1.20688	1.17101	2.31704	1.99827	3.20024	2.17244	3.06938	6.59973	10	10	10	7	8	9	8	8	5	8	8	10	9	10	8
cytoplasm;intracellular part;cell part	organelle organization;cytoskeleton organization;cellular process;cellular component organization;actin filament-based process;actin cytoskeleton organization;cellular component organization or biogenesis;cellular component organization or biogenesis at cellular level;cellular component organization at cellular level	actin binding;binding;protein binding;cytoskeletal protein binding;Ras GTPase binding;Rho GTPase binding;enzyme binding;small GTPase binding;GTPase binding		+	6.14897e-05	3.56724	Q96PY5;Q96PY5-3;C9IZY8	Q96PY5;Q96PY5-3;C9IZY8	Formin-like protein 2	FMNL2	1.95243e-05	2.94075e-05	3.58014e-05	2.91356e-05	3.57903e-05	2.73883e-05	5.35196e-06	5.36324e-06	1.58753e-05	1.05075e-05	7.50888e-06	7.92425e-06	0.158322	0.238465	0.290313	0.23626	0.290223	0.222092	0.043399	0.0434904	0.128732	0.0852048	0.0608894	0.0642576	22	18	13	7	10	11	13	11	6	4	3	9	7	8	5
intracellular;nucleus;cytoplasm;cytoplasmic membrane-bounded vesicle;cell junction;cytoplasmic vesicle;vesicle;membrane-bounded vesicle;organelle;membrane-bounded organelle;intracellular organelle;intracellular membrane-bounded organelle;intracellular part;membrane part;cytoplasmic part;plasma membrane part;cell part	regulation of nucleotide metabolic process;regulation of catabolic process;regulation of nucleobase, nucleoside, nucleotide and nucleic acid metabolic process;regulation of metabolic process;regulation of nucleotide catabolic process;regulation of cellular metabolic process;regulation of cellular catabolic process;regulation of Rab GTPase activity;regulation of Ras GTPase activity;positive regula…	small GTPase regulator activity;GTPase activator activity;Rab GTPase activator activity;Ras GTPase activator activity;enzyme activator activity;enzyme regulator activity;GTPase regulator activity;nucleoside-triphosphatase regulator activity		+	0.000277172	2.19809	Q9BYX2;Q9BYX2-3;Q9BYX2-2;Q9BYX2-4;Q9BYX2-6;Q9BYX2-5	Q9BYX2;Q9BYX2-3;Q9BYX2-2;Q9BYX2-4;Q9BYX2-6;Q9BYX2-5	TBC1 domain family member 2A	TBC1D2	0.000123022	0.000159458	0.00021848	0.000204653	0.000196761	0.000210939	9.24867e-05	9.99187e-05	0.000102021	9.89051e-05	6.53747e-05	5.29463e-05	1.16708	1.51274	2.07267	1.94149	1.86663	2.00112	0.877399	0.947906	0.967847	0.938289	0.620195	0.502289	16	16	16	8	9	8	10	7	5	5	7	9	9	8	7
nucleus;mitochondrion;organelle;membrane-bounded organelle;intracellular organelle;intracellular membrane-bounded organelle;intracellular part;cytoplasmic part;cell part				+	0.000353753	2.7198	Q9C002;H0YKW5	Q9C002;H0YKW5	Normal mucosa of esophagus-specific gene 1 protein	NMES1;C15orf48	0.000253523	0.000232688	0.000201125	0.000197527	0.000212294	0.000205063	8.41735e-05	9.2353e-05	0.000126641	0.000120354	4.17766e-05	5.092e-05	26.3614	24.195	20.9131	20.539	22.0744	21.3225	8.7524	9.6029	13.1682	12.5144	4.34395	5.29469	6	6	6	5	5	6	5	4	6	5	5	5	4	3	5
	carbohydrate metabolic process;monosaccharide metabolic process;D-ribose metabolic process;alcohol metabolic process;phosphorus metabolic process;phosphate metabolic process;metabolic process;cellular process;phosphorylation;pentose metabolic process;cellular metabolic process;primary metabolic process;cellular carbohydrate metabolic process;small molecule metabolic process;heterocycle metabolic …	nucleotide binding;catalytic activity;ribokinase activity;binding;ATP binding;kinase activity;transferase activity;transferase activity, transferring phosphorus-containing groups;phosphotransferase activity, alcohol group as acceptor;purine nucleotide binding;carbohydrate kinase activity;adenyl nucleotide binding;ribonucleotide binding;purine ribonucleotide binding;adenyl ribonucleotide binding;p…	Pentose phosphate pathway	+	0.000127327	2.38923	Q9H477;Q9H477-2	Q9H477;Q9H477-2	Ribokinase	RBKS	9.27427e-05	8.49228e-05	5.82406e-05	8.73144e-05	9.9648e-05	8.99889e-05	3.3428e-05	3.0569e-05	3.72649e-05	4.83667e-05	4.78839e-05	2.18928e-05	2.7163	2.48727	1.70578	2.55732	2.91855	2.63565	0.979059	0.895322	1.09144	1.41659	1.40245	0.641209	9	9	9	7	6	7	7	6	7	5	4	5	7	6	5
cell fraction;membrane fraction;insoluble fraction;endoplasmic reticulum;endoplasmic reticulum membrane;microsome;membrane;integral to membrane;organelle membrane;intrinsic to membrane;vesicular fraction;organelle;membrane-bounded organelle;intracellular organelle;intracellular membrane-bounded organelle;organelle part;intracellular part;membrane part;endoplasmic reticulum part;cytoplasmic part;i…	xenobiotic metabolic process;response to stress;defense response;inflammatory response;metabolic process;response to wounding;cellular process;cellular metabolic process;response to stimulus;oxidation-reduction process;very long-chain fatty acid metabolic process;long-chain fatty acid metabolic process;organic acid metabolic process;lipid metabolic process;fatty acid metabolic process;icosanoid m…	catalytic activity;monooxygenase activity;binding;iron ion binding;electron carrier activity;oxidoreductase activity;oxidoreductase activity, acting on paired donors, with incorporation or reduction of molecular oxygen;oxidoreductase activity, acting on paired donors, with incorporation or reduction of molecular oxygen, reduced flavin or flavoprotein as one donor, and incorporation of one atom of…	Arachidonic acid metabolism	+	1.41711e-05	0.396288	Q9HBI6;F8W978;P78329;Q9HCS2;V9GYP6;A0A0A0MQR0;A0A0A0MR49;Q08477;A0A087WUF0;Q08477-2;V9GYA1;F8VZP1;F8VR75;Q9HCS2-2	Q9HBI6;F8W978	Phylloquinone omega-hydroxylase CYP4F11	CYP4F11	3.72058e-05	3.7827e-05	5.48478e-05	4.46041e-05	3.35828e-05	4.15752e-05	9.18153e-05	0.000108427	8.38983e-05	9.24946e-05	9.96282e-05	0.000161259	0.618602	0.62893	0.911927	0.74161	0.558364	0.691249	1.52657	1.80277	1.39493	1.53786	1.65647	2.68118	12	12	10	7	9	8	7	5	4	9	9	9	11	10	8
mitochondrion;mitochondrial envelope;mitochondrial outer membrane;vacuolar membrane;Golgi apparatus;plasma membrane;membrane;integral to membrane;outer membrane;organelle membrane;intrinsic to membrane;intrinsic to organelle membrane;integral to organelle membrane;intrinsic to mitochondrial outer membrane;integral to mitochondrial outer membrane;mitochondrial membrane;organelle envelope;organelle…	nucleobase, nucleoside, nucleotide and nucleic acid metabolic process;purine nucleotide metabolic process;purine nucleotide catabolic process;ATP catabolic process;nucleoside phosphate metabolic process;porphyrin metabolic process;porphyrin biosynthetic process;nitrogen compound metabolic process;transport;cellular ion homeostasis;cellular metal ion homeostasis;cellular iron ion homeostasis;metab…	nucleotide binding;catalytic activity;transporter activity;binding;iron ion binding;ATP binding;cation transmembrane transporter activity;ion transmembrane transporter activity;cadmium ion transmembrane transporter activity;heme transporter activity;primary active transmembrane transporter activity;P-P-bond-hydrolysis-driven transmembrane transporter activity;heme-transporting ATPase activity;eff…	ABC transporters	+	0.00135296	0.261691	Q9NP58;Q9NP58-4;H7BXK9	Q9NP58;Q9NP58-4;H7BXK9	ATP-binding cassette sub-family B member 6, mitochondrial	ABCB6	2.71034e-06	1.37019e-05	9.84678e-06	4.23802e-06	5.38165e-06	9.51898e-06	1.82727e-05	2.48865e-05	1.92271e-05	1.87372e-05	2.63789e-05	5.72001e-05	0.028869	0.145945	0.104882	0.045141	0.0573224	0.101391	0.194631	0.265077	0.204796	0.199578	0.280974	0.609263	12	12	12	2	3	4	4	3	4	3	3	5	5	6	5
cytoplasm;intracellular part;cell part	polysaccharide biosynthetic process;carbohydrate metabolic process;polysaccharide metabolic process;lipid metabolic process;metabolic process;lipid biosynthetic process;lipopolysaccharide metabolic process;biosynthetic process;macromolecule biosynthetic process;lipopolysaccharide biosynthetic process;cellular process;carbohydrate biosynthetic process;cellular polysaccharide biosynthetic process;c…	catalytic activity;N-acylneuraminate cytidylyltransferase activity;transferase activity;transferase activity, transferring alkyl or aryl (other than methyl) groups;transferase activity, transferring phosphorus-containing groups;nucleotidyltransferase activity;N-acylneuraminate-9-phosphate synthase activity;N-acetylneuraminate synthase activity;cytidylyltransferase activity	Amino sugar and nucleotide sugar metabolism	+	0.000357857	1.87547	Q9NR45;Q5TBR0;Q5TBR1	Q9NR45	Sialic acid synthase	NANS	0.000121552	0.000122136	0.0001059	9.94123e-05	0.000119398	0.000100806	5.13376e-05	4.34484e-05	6.40396e-05	6.76196e-05	9.2467e-05	4.84002e-05	3.01565	3.03014	2.62735	2.46638	2.96221	2.50096	1.27366	1.07794	1.5888	1.67761	2.29407	1.20079	9	9	9	8	7	7	7	6	5	6	5	7	7	7	7
extracellular region;endoplasmic reticulum;endoplasmic reticulum lumen;endoplasmic reticulum membrane;cytosol;membrane;integral to membrane;organelle membrane;intrinsic to membrane;membrane-enclosed lumen;organelle;membrane-bounded organelle;intracellular organelle;intracellular membrane-bounded organelle;organelle lumen;organelle part;intracellular part;membrane part;endoplasmic reticulum part;c…	angiogenesis;immune system process;antigen processing and presentation of peptide antigen via MHC class I;antigen processing and presentation of endogenous peptide antigen;regulation of immune system process;proteolysis;membrane protein ectodomain proteolysis;metabolic process;regulation of blood pressure;response to biotic stimulus;response to bacterium;cellular process;protein metabolic process…	catalytic activity;aminopeptidase activity;receptor binding;cytokine receptor binding;interleukin-6 receptor binding;interleukin-1 receptor binding;interleukin-1, Type II receptor binding;binding;protein binding;peptidase activity;metalloexopeptidase activity;metallopeptidase activity;exopeptidase activity;zinc ion binding;hydrolase activity;ion binding;cation binding;metal ion binding;transition…		+	0.000121754	1.95021	Q9NZ08;Q9NZ08-2;H0Y9X5;D6RAL9	Q9NZ08;Q9NZ08-2	Endoplasmic reticulum aminopeptidase 1	ERAP1	0.000627931	0.000555861	0.000774613	0.000565893	0.000667296	0.00045762	0.000219135	0.000267802	0.000337026	0.00033595	0.000336265	0.000380089	5.85593	5.18382	7.22385	5.27738	6.22303	4.26764	2.0436	2.49746	3.14302	3.13298	3.13592	3.54462	30	30	30	26	25	28	25	24	24	19	20	25	26	26	22
nuclear chromosome;chromosome, telomeric region;nuclear chromosome, telomeric region;condensed chromosome;condensed nuclear chromosome;nucleus;nuclear envelope;nuclear inner membrane;chromosome;endosome;endosome membrane;membrane;integral to membrane;organelle inner membrane;organelle membrane;intrinsic to membrane;nuclear membrane;organelle envelope;envelope;macromolecular complex;SUN-KASH compl…	microtubule cytoskeleton organization;organelle organization;nucleus organization;nuclear envelope organization;cytoskeleton organization;microtubule-based process;spindle organization;mitotic spindle organization;nuclear migration;cellular process;cellular component organization;cellular membrane organization;cell cycle process;actin filament-based process;actin filament-based movement;regulatio…	binding;protein binding;lamin binding;microtubule binding;cytoskeletal protein binding;tubulin binding		+	0.000255054	2.45826	Q9UH99;Q9UH99-2;Q9UH99-3;B0QY60;B0QY64;B0QY68;B0QY66;H0Y686;B0QY67;B0QY63	Q9UH99;Q9UH99-2;Q9UH99-3	SUN domain-containing protein 2	SUN2	3.4902e-05	2.53433e-05	2.33202e-05	2.44024e-05	3.76233e-05	1.51019e-05	8.64303e-06	1.19601e-05	1.26633e-05	1.31715e-05	7.41923e-06	1.01311e-05	0.434591	0.315568	0.290377	0.303852	0.468476	0.188046	0.107621	0.148925	0.15768	0.164008	0.0923823	0.126151	10	10	10	2	4	4	4	3	4	1	2	4	4	3	5
extracellular region;proteinaceous extracellular matrix;basement membrane;extracellular matrix;cytoplasmic vesicle;vesicle;organelle;intracellular organelle;extracellular matrix part;extracellular region part;intracellular part;cytoplasmic part;cell part	ovulation from ovarian follicle;kidney development;proteolysis;signal transduction;cell surface receptor linked signaling pathway;integrin-mediated signaling pathway;metabolic process;negative regulation of cell proliferation;cellular process;protein metabolic process;reproductive process;ovulation cycle process;ovulation;multicellular organismal process;developmental process;regulation of cell p…	pattern binding;catalytic activity;endopeptidase activity;metalloendopeptidase activity;binding;glycosaminoglycan binding;heparin binding;peptidase activity;metallopeptidase activity;zinc ion binding;hydrolase activity;carbohydrate binding;polysaccharide binding;ion binding;cation binding;metal ion binding;transition metal ion binding;peptidase activity, acting on L-amino acid peptides		+	0.000736706	2.33775	Q9UHI8;E5RJR7;E5RI60;H7C206	Q9UHI8	A disintegrin and metalloproteinase with thrombospondin motifs 1	ADAMTS1	2.27372e-05	2.39427e-05	2.01513e-05	2.52304e-05	3.51853e-05	3.30666e-05	7.34876e-06	1.268e-05	1.26262e-05	1.50065e-05	1.65725e-05	6.74263e-06	0.215805	0.227246	0.191261	0.239469	0.333953	0.313844	0.0697491	0.120349	0.119838	0.142431	0.157294	0.0639962	7	7	7	3	4	4	4	6	5	2	3	2	3	4	2
intracellular;nucleus;cytoplasm;spindle;cytoskeleton;microtubule;spindle microtubule;ribonucleoprotein complex;macromolecular complex;organelle;membrane-bounded organelle;non-membrane-bounded organelle;intracellular organelle;intracellular membrane-bounded organelle;intracellular non-membrane-bounded organelle;protein complex;organelle part;intracellular part;cytoskeletal part;intracellular organ…	nucleobase, nucleoside, nucleotide and nucleic acid metabolic process;DNA metabolic process;DNA repair;protein modification process;protein ADP-ribosylation;nitrogen compound metabolic process;transport;response to stress;defense response;inflammatory response;response to DNA damage stimulus;metabolic process;cell death;response to wounding;cellular process;death;protein metabolic process;cellula…	nucleic acid binding;DNA binding;catalytic activity;NAD+ ADP-ribosyltransferase activity;binding;protein binding;transferase activity;transferase activity, transferring glycosyl groups;transferase activity, transferring pentosyl groups;enzyme binding	Base excision repair	+	0.000181851	1.86451	Q9UKK3	Q9UKK3	Poly [ADP-ribose] polymerase 4	PARP4	6.35576e-05	7.24421e-05	9.38691e-05	8.08069e-05	6.62152e-05	8.33641e-05	3.1043e-05	3.60736e-05	5.45546e-05	4.95159e-05	4.34893e-05	3.48794e-05	0.330015	0.376147	0.487404	0.41958	0.343814	0.432858	0.161187	0.187308	0.283268	0.257105	0.225813	0.181107	28	28	28	13	15	19	21	14	11	7	7	14	14	14	7
cytoplasm;membrane;intracellular part;cell part	regulation of nucleotide metabolic process;signal transduction;anatomical structure morphogenesis;regulation of catabolic process;cellular process;cellular component organization;regulation of nucleobase, nucleoside, nucleotide and nucleic acid metabolic process;regulation of metabolic process;cellular component assembly;cell projection organization;cell projection assembly;microspike assembly;re…	small GTPase regulator activity;GTPase activator activity;binding;protein binding;enzyme activator activity;ARF GTPase activator activity;cytoskeletal protein binding;cytoskeletal adaptor activity;zinc ion binding;SH3 domain binding;protein domain specific binding;enzyme regulator activity;protein binding, bridging;GTPase regulator activity;ion binding;cation binding;metal ion binding;transition …	Endocytosis;Fc gamma R-mediated phagocytosis	+	0.00100278	3.28651	Q9ULH1;A0A0A0MRE5;Q9ULH1-2;H0YBF7;H0YBM4;E5RHD7	Q9ULH1;A0A0A0MRE5;Q9ULH1-2;H0YBF7	Arf-GAP with SH3 domain, ANK repeat and PH domain-containing protein 1	ASAP1	2.19844e-05	4.25402e-05	2.42543e-05	2.9173e-05	5.34272e-05	5.04687e-05	7.00513e-06	6.22104e-06	1.31483e-05	1.74688e-05	1.96824e-05	7.18731e-06	0.175174	0.338965	0.193261	0.232454	0.425715	0.402141	0.0558178	0.04957	0.104767	0.139194	0.156832	0.0572694	19	19	17	6	11	9	11	8	9	2	3	7	8	9	3
membrane;integral to membrane;intrinsic to membrane;membrane part;cell part	cellular process;cellular homeostasis;homeostatic process;cell redox homeostasis;regulation of biological process;regulation of cellular process;biological regulation;regulation of biological quality			+	0.000704544	0.714656	Q9Y320;Q9Y320-2;E9PSF0;E9PRL5;H3BSU7;E9PLR1;G3V155	Q9Y320;Q9Y320-2	Thioredoxin-related transmembrane protein 2	TMX2	2.24816e-05	2.34054e-05	3.10735e-05	2.31681e-05	2.54855e-05	2.16453e-05	2.75945e-05	3.47161e-05	3.55873e-05	3.37409e-05	3.64637e-05	3.73965e-05	0.660503	0.687645	0.912933	0.680675	0.748759	0.635935	0.81072	1.01995	1.04555	0.991301	1.07129	1.0987	6	6	6	3	4	4	4	4	3	3	4	5	4	5	4
cytoplasm;intracellular part;cell part	activation of MAPK activity;regulation of protein phosphorylation;protein modification process;protein phosphorylation;phosphorus metabolic process;phosphate metabolic process;response to stress;signal transduction;intracellular protein kinase cascade;activation of JUN kinase activity;metabolic process;regulation of signal transduction;cellular process;regulation of intracellular protein kinase c…	nucleotide binding;catalytic activity;protein kinase activity;protein serine-threonine kinase activity;small GTPase regulator activity;binding;protein binding;ATP binding;kinase activity;transferase activity;transferase activity, transferring phosphorus-containing groups;phosphotransferase activity, alcohol group as acceptor;purine nucleotide binding;enzyme regulator activity;adenyl nucleotide bi…		+	0.000110406	2.97312	Q9Y4K4;A0A0A0MQR1	Q9Y4K4;A0A0A0MQR1	Mitogen-activated protein kinase kinase kinase kinase 5;Mitogen-activated protein kinase kinase kinase kinase	MAP4K5	8.38464e-06	6.72026e-06	5.25621e-06	4.7989e-06	6.81645e-06	1.00639e-05	3.15435e-06	2.6108e-06	1.6047e-06	3.45459e-06	1.66473e-06	1.85745e-06	0.0882232	0.0707105	0.0553058	0.050494	0.0717227	0.105893	0.0331901	0.0274708	0.0168846	0.0363491	0.0175163	0.0195441	2	2	2	2	2	2	2	2	2	1	1	1	1	1	1
nucleus;cytoplasm;plasma membrane;membrane;macromolecular complex;protein-lipid complex;plasma lipoprotein particle;high-density lipoprotein particle;organelle;membrane-bounded organelle;intracellular organelle;intracellular membrane-bounded organelle;extracellular region part;intracellular part;cell part	alcohol metabolic process;lipid metabolic process;transport;lipid transport;metabolic process;steroid metabolic process;cholesterol metabolic process;sterol metabolic process;primary metabolic process;small molecule metabolic process;establishment of localization;organic substance transport	nucleic acid binding;RNA binding;binding;protein binding;lipid binding			0.059416	1.31825	A0A024R4E5;Q00341;Q00341-2;H0Y394;H7C0A4;C9J5E5;C9JIZ1;C9JZI8;C9JHZ8;C9JES8;C9JHS7;H7BZC3;H7C2D1;C9JT62;C9JK79;C9JBS3;C9JEJ8;A0A0E3D6N3;C9JHN6;C9JQ82;C9JMQ6;H7C3D0;C9JHS9;C9J739	A0A024R4E5;Q00341;Q00341-2;H0Y394	Vigilin	HDLBP	0.00110273	0.00126093	0.00132173	0.00153035	0.00114795	0.00117923	0.00067622	0.000834049	0.0013106	0.00130228	0.0010662	0.000706873	7.79646	8.91496	9.3448	10.8197	8.11615	8.33733	4.78097	5.89684	9.26611	9.20728	7.53818	4.99769	61	61	61	38	41	40	46	32	35	35	36	40	42	45	41
					0.441463	0.801945	A0A075B730;A0A087X1U6	A0A075B730;A0A087X1U6		EPPK1	1.93603e-05	3.45782e-05	5.46068e-05	4.12566e-05	5.11663e-05	3.4398e-05	2.72725e-05	3.60827e-05	5.55048e-05	5.04207e-05	2.90964e-05	0.000124538	0.035002	0.0625149	0.098725	0.0745889	0.0925049	0.0621891	0.0493067	0.065235	0.100349	0.0911568	0.0526041	0.225156	26	23	0	7	10	19	14	12	9	10	10	18	19	12	13
nucleus;cytoplasm;organelle;membrane-bounded organelle;intracellular organelle;intracellular membrane-bounded organelle;intracellular part;cell part	sulfur amino acid metabolic process;sulfur amino acid biosynthetic process;organic acid metabolic process;cellular amino acid metabolic process;methionine metabolic process;sulfur compound metabolic process;nitrogen compound metabolic process;metabolic process;cellular amino acid biosynthetic process;biosynthetic process;aspartate family amino acid metabolic process;aspartate family amino acid bi…	catalytic activity;binding;phosphoglycolate phosphatase activity;hydrolase activity;hydrolase activity, acting on ester bonds;phosphatase activity;phosphoric ester hydrolase activity;ion binding;cation binding;acireductone synthase activity;metal ion binding	Cysteine and methionine metabolism		0.247429	0.871274	A0A087WTH0;Q9UHY7;A0A0C4DGY8;D6RA00;Q9UHY7-2	A0A087WTH0;Q9UHY7;A0A0C4DGY8;D6RA00	Enolase-phosphatase E1	ENOPH1	5.44366e-05	4.43275e-05	5.97242e-05	4.47712e-05	5.38524e-05	3.45951e-05	6.9209e-05	5.83196e-05	6.12271e-05	4.92563e-05	5.64642e-05	3.99806e-05	2.32994	1.89726	2.55625	1.91625	2.30493	1.4807	2.96221	2.49613	2.62058	2.10821	2.41672	1.71121	7	7	7	5	5	5	5	3	3	4	4	6	6	5	5
nucleus;nucleolus;Golgi apparatus;organelle;membrane-bounded organelle;non-membrane-bounded organelle;intracellular organelle;intracellular membrane-bounded organelle;intracellular non-membrane-bounded organelle;organelle part;intracellular part;nuclear part;cytoplasmic part;intracellular organelle part;cell part	nucleobase, nucleoside, nucleotide and nucleic acid metabolic process;transcription, DNA-dependent;nitrogen compound metabolic process;metabolic process;biosynthetic process;macromolecule biosynthetic process;cellular process;RNA metabolic process;RNA biosynthetic process;cellular nitrogen compound metabolic process;cellular macromolecule biosynthetic process;macromolecule metabolic process;cellu…	nucleotide binding;nucleic acid binding;DNA binding;RNA binding;binding			0.826941	1.04508	A0A087WUT0;A0A0A0MR39;Q9P2K5;H0YKS1;A0A087WWC8;Q9P2K5-4	A0A087WUT0;A0A0A0MR39;Q9P2K5	Myelin expression factor 2	MYEF2	8.59578e-05	9.09638e-05	9.91781e-05	0.000117223	5.09311e-05	9.21568e-05	6.18449e-05	6.32566e-05	0.000103143	0.000109165	5.2988e-05	0.000140312	1.46473	1.55004	1.69001	1.9975	0.867873	1.57036	1.05385	1.0779	1.75756	1.86018	0.902923	2.39093	9	9	1	7	8	8	7	7	6	5	6	6	6	6	7
					0.965367	0.988244	A0A087WV46;C9JXA7;Q0VGL1;A0A087X1E5;A0A087WT92	A0A087WV46;C9JXA7;Q0VGL1;A0A087X1E5;A0A087WT92	Ragulator complex protein LAMTOR4;Ragulator complex protein LAMTOR4, N-terminally processed	LAMTOR4	8.65971e-06	1.18836e-05	1.55647e-05	9.50514e-06	1.74801e-05	2.48985e-05	1.79385e-05	1.84952e-05	6.38937e-06	1.14639e-05	1.06713e-05	2.74303e-05	0.975423	1.33856	1.7532	1.07065	1.96895	2.80455	2.02058	2.08328	0.719694	1.29128	1.20201	3.08973	2	2	2	2	2	2	2	2	2	2	2	2	2	2	2
mitochondrion;organelle;membrane-bounded organelle;intracellular organelle;intracellular membrane-bounded organelle;intracellular part;cytoplasmic part;cell part					0.379388	0.818314	A0A087WVZ0;Q9Y5U8;Q5TI65	A0A087WVZ0;Q9Y5U8;Q5TI65	Mitochondrial pyruvate carrier 1	MPC1;BRP44L	1.67659e-05	4.29937e-05	3.51973e-05	1.77937e-05	2.9941e-05	4.36949e-05	3.35074e-05	4.25395e-05	1.99718e-05	4.45858e-05	3.20188e-05	4.83988e-05	1.35035	3.46277	2.83484	1.43313	2.41149	3.51925	2.69872	3.42618	1.60855	3.59099	2.57883	3.8981	2	2	2	1	1	1	1	1	1	1	1	1	1	1	1
nucleus;nucleolus;cytoplasm;endoplasmic reticulum;Golgi apparatus;organelle;membrane-bounded organelle;non-membrane-bounded organelle;intracellular organelle;intracellular membrane-bounded organelle;intracellular non-membrane-bounded organelle;organelle part;intracellular part;nuclear part;cytoplasmic part;intracellular organelle part;cell part;perinuclear region of cytoplasm					0.418789	0.547085	A0A087WWF1;Q8WWX9	A0A087WWF1;Q8WWX9	Selenoprotein M	SELM	2.50462e-05	0	2.42385e-05	1.42397e-05	3.81208e-05	6.75886e-06	1.89472e-05	1.91517e-05	2.10678e-05	1.48984e-05	2.62565e-05	9.92685e-06	1.5575	0.0222223	1.50728	0.885499	2.37055	0.420301	1.17823	1.19095	1.3101	0.926461	1.63276	0.617303	2	2	2	1	1	1	1	1	1	1	1	1	1	2	1
ruffle;cytoplasm;myosin complex;growth cone;site of polarized growth;macromolecular complex;cell projection;neuron projection;protein complex;organelle part;intracellular part;cytoskeletal part;intracellular organelle part;cell projection part;cell part	transport;cellular process;actin filament-based process;actin filament-based movement;establishment of localization	microfilament motor activity;nucleotide binding;motor activity;actin binding;catalytic activity;binding;protein binding;calmodulin binding;ATP binding;cytoskeletal protein binding;pyrophosphatase activity;hydrolase activity;hydrolase activity, acting on acid anhydrides;hydrolase activity, acting on acid anhydrides, in phosphorus-containing anhydrides;purine nucleotide binding;nucleoside-triphosph…			0.402925	1.20907	A0A087WY00;F8W6H6;Q9Y4I1;G3V394;F8WE88;Q9Y4I1-2;Q9Y4I1-3;E7ERV5;G3V3C9	A0A087WY00;F8W6H6;Q9Y4I1;G3V394;F8WE88;Q9Y4I1-2;Q9Y4I1-3	Unconventional myosin-Va	MYO5A	2.65003e-05	3.03017e-05	2.00838e-05	1.72863e-05	1.21872e-05	1.67424e-05	2.84169e-05	2.00698e-05	1.94963e-05	1.20257e-05	8.72027e-06	1.56155e-05	0.124884	0.142798	0.0946458	0.0814622	0.0574324	0.0788992	0.133916	0.0945797	0.091877	0.0566717	0.0410946	0.0735887	15	15	14	5	3	6	4	6	7	4	2	6	5	4	5
					0.622225	0.888011	A0A087WYP7	A0A087WYP7		TBL3	8.52889e-06	1.10911e-05	1.64809e-05	1.06619e-05	1.68326e-05	2.79851e-05	1.70444e-05	1.50595e-05	1.20747e-05	1.65613e-05	1.01219e-05	3.07346e-05	0.152484	0.198293	0.294654	0.19062	0.300943	0.500333	0.304728	0.269243	0.215878	0.296092	0.180965	0.54949	12	1	1	6	8	8	8	6	7	7	7	10	6	7	6
mitochondrion;mitochondrial outer membrane;membrane;integral to membrane;outer membrane;organelle membrane;intrinsic to membrane;mitochondrial membrane;organelle outer membrane;organelle;membrane-bounded organelle;intracellular organelle;intracellular membrane-bounded organelle;organelle part;intracellular part;membrane part;mitochondrial part;cytoplasmic part;intracellular organelle part;cell pa…					0.207573	1.44478	A0A087WYV9;A0A087X1F5;P57105;A0A087WUM0;Q9P0S2;A0A087WX56	A0A087WYV9;A0A087X1F5;P57105;A0A087WUM0	Synaptojanin-2-binding protein	SYNJ2BP-COX16;SYNJ2BP	2.24583e-05	1.75249e-05	4.34535e-05	1.25728e-05	1.46914e-05	1.54073e-05	2.01862e-05	9.92361e-06	1.80008e-05	1.80004e-05	1.49981e-05	5.49711e-06	1.09409	0.853747	2.1169	0.612499	0.715709	0.750586	0.983398	0.483442	0.876931	0.876913	0.730651	0.267799	5	5	5	2	1	4	3	1	2	2	2	4	3	3	2
endoplasmic reticulum;endoplasmic reticulum membrane;membrane;integral to membrane;organelle membrane;intrinsic to membrane;intrinsic to endoplasmic reticulum membrane;intrinsic to organelle membrane;organelle;membrane-bounded organelle;intracellular organelle;intracellular membrane-bounded organelle;organelle part;intracellular part;membrane part;endoplasmic reticulum part;cytoplasmic part;intra…	carbohydrate metabolic process;protein modification process;protein glycosylation;protein N-linked glycosylation;dolichol-linked oligosaccharide biosynthetic process;protein lipidation;GPI anchor metabolic process;GPI anchor biosynthetic process;lipid metabolic process;phospholipid metabolic process;glycerophospholipid metabolic process;phosphatidylinositol biosynthetic process;metabolic process;…	alpha-1,2-mannosyltransferase activity;mannosyltransferase activity;catalytic activity;transferase activity;transferase activity, transferring glycosyl groups;transferase activity, transferring hexosyl groups	N-Glycan biosynthesis;Various types of N-glycan biosynthesis		0.712122	0.758412	A0A087WZ62;Q9H6U8;Q9H6U8-3;H0YCW6;Q9H6U8-2;Q9H6U8-4;A0A087WTZ3;A0A087WV58;A0A087WVC0;A0A087WZY8	A0A087WZ62;Q9H6U8;Q9H6U8-3;H0YCW6;Q9H6U8-2;Q9H6U8-4	Alpha-1,2-mannosyltransferase ALG9	ALG9	3.26008e-07	2.30186e-06	7.77914e-06	1.0541e-06	0	4.57823e-06	0	3.82577e-07	9.23296e-07	1.04e-05	5.31777e-06	1.171e-05	0.00339871	0.0239974	0.0810994	0.0109893	0.0328056	0.0477292	0.0212301	0.00398846	0.00962559	0.108423	0.0554391	0.12208	4	4	4	1	2	2	1	0	1	0	1	2	2	2	2
intracellular;nucleus;cytoplasm;organelle;membrane-bounded organelle;intracellular organelle;intracellular membrane-bounded organelle;intracellular part;cell part		nucleic acid binding;RNA binding;double-stranded RNA binding;binding;protein binding			0.820001	1.08172	A0A087X0M4;Q9BWU0;A0A087WWF4;H7C256	A0A087X0M4;Q9BWU0	Kanadaptin	SLC4A1AP	2.34875e-06	1.3359e-05	1.73935e-05	7.63644e-06	1.49306e-05	1.76751e-05	7.27292e-06	1.07402e-05	1.03151e-05	9.60269e-06	1.34532e-05	6.59511e-06	0.0283358	0.161165	0.209838	0.0921275	0.180126	0.213235	0.0877419	0.129572	0.124444	0.115849	0.162302	0.0795645	8	8	8	1	2	5	3	3	4	2	3	4	3	4	2
cytoplasm;cytosol;cytoskeleton;actin cytoskeleton;sarcomere;Z disc;organelle;non-membrane-bounded organelle;intracellular organelle;intracellular non-membrane-bounded organelle;organelle part;intracellular part;cytoplasmic part;contractile fiber part;cell part	muscle organ development;somatic muscle development;cellular process;cellular component organization;actin filament-based process;actin filament-based movement;muscle filament sliding;regulation of actin filament length;developmental process;regulation of cellular component size;regulation of actin cytoskeleton organization;regulation of actin filament-based process;regulation of organelle organi…	actin binding;structural molecule activity;binding;protein binding;cytoskeletal protein binding;structural constituent of muscle			0.407327	1.23184	A0A087X1N7;P20929-3;P20929-2;P20929;H0Y786;P20929-4;H7C2D0	A0A087X1N7;P20929-3;P20929-2;P20929;H0Y786;P20929-4	Nebulin	NEB	7.91148e-05	8.7715e-05	4.01304e-05	4.60517e-05	7.1152e-05	8.2227e-05	0.000100479	7.93114e-05	4.92396e-05	4.25332e-05	5.17958e-05	2.48419e-05	0.0798462	0.0885259	0.0405014	0.0464774	0.0718098	0.0829872	0.101408	0.0800447	0.0496948	0.0429264	0.0522746	0.0250716	7	7	7	4	3	4	3	3	4	4	4	4	4	2	4
					0.0621712	0.648205	A0A096LP25;Q6ZSR9;A0A096LNZ0	A0A096LP25;Q6ZSR9;A0A096LNZ0	Uncharacterized protein FLJ45252	AAK1	1.41276e-05	1.37348e-05	1.19345e-05	6.08959e-06	1.03345e-05	5.91559e-06	2.32899e-05	2.17883e-05	1.09649e-05	1.3104e-05	1.2847e-05	1.24078e-05	0.25947	0.252255	0.219191	0.111842	0.189805	0.108647	0.427746	0.400167	0.201384	0.24067	0.23595	0.227884	7	6	6	4	5	4	2	3	2	3	3	4	4	3	3
mitochondrion;organelle;membrane-bounded organelle;intracellular organelle;intracellular membrane-bounded organelle;intracellular part;cytoplasmic part;cell part					0.127417	0.832051	A0A096LPI6;P30042;A0A0B4J2D5;A0A096LNH5;H7C1F6;A0A0B4J2H4;P30042-2;H7C2G3	A0A096LPI6;P30042;A0A0B4J2D5;A0A096LNH5;H7C1F6;A0A0B4J2H4;P30042-2	ES1 protein homolog, mitochondrial	C21orf33	0.000179191	0.000191258	0.000187057	0.000211812	0.000214463	0.000124974	0.000265935	0.000235054	0.00022282	0.000251435	0.000195282	0.000160378	6.98874	7.45937	7.2955	8.26101	8.36439	4.87416	10.3719	9.16749	8.69032	9.80638	7.61631	6.25501	9	7	4	7	7	7	7	7	5	6	7	7	7	7	7
cytoplasm;mitochondrion;cytosol;organelle;membrane-bounded organelle;intracellular organelle;intracellular membrane-bounded organelle;intracellular part;cytoplasmic part;cell part	organic acid metabolic process;peptide metabolic process;cellular amino acid metabolic process;L-phenylalanine metabolic process;L-phenylalanine catabolic process;tyrosine metabolic process;tyrosine catabolic process;cellular modified amino acid metabolic process;cellular aromatic compound metabolic process;glutathione metabolic process;sulfur compound metabolic process;nitrogen compound metaboli…	catalytic activity;glutathione transferase activity;peroxidase activity;glutathione peroxidase activity;binding;protein binding;maleylacetoacetate isomerase activity;antioxidant activity;oxidoreductase activity;oxidoreductase activity, acting on peroxide as acceptor;transferase activity;transferase activity, transferring alkyl or aryl (other than methyl) groups;isomerase activity;cis-trans isomer…	Tyrosine metabolism;Glutathione metabolism;Styrene degradation;Metabolism of xenobiotics by cytochrome P450;Drug metabolism - cytochrome P450		0.0268074	0.485876	A0A0A0MR33;G3V267;G3V5T0;A0A0C4DFM0;G3V4T6;O43708;G3V3B9;O43708-2;O43708-3	A0A0A0MR33;G3V267;G3V5T0;A0A0C4DFM0;G3V4T6;O43708;G3V3B9;O43708-2;O43708-3	Maleylacetoacetate isomerase	GSTZ1	1.697e-06	9.06937e-06	6.6377e-06	5.85646e-06	6.10487e-06	7.53626e-06	1.0627e-05	1.14453e-05	6.38333e-06	1.71769e-05	1.14678e-05	1.36799e-05	0.087596	0.468145	0.342626	0.3023	0.315122	0.389008	0.548548	0.590784	0.329496	0.88664	0.591946	0.706133	3	3	3	2	2	2	2	1	1	2	2	2	3	3	2
nucleus;nucleoplasm;ribonucleoprotein complex;heterogeneous nuclear ribonucleoprotein complex;macromolecular complex;organelle;membrane-bounded organelle;intracellular organelle;intracellular membrane-bounded organelle;organelle part;intracellular part;nuclear part;intracellular organelle part;cell part	RNA splicing, via transesterification reactions;RNA splicing, via transesterification reactions with bulged adenosine as nucleophile;nuclear mRNA splicing, via spliceosome;nucleobase, nucleoside, nucleotide and nucleic acid metabolic process;transcription, DNA-dependent;regulation of transcription, DNA-dependent;RNA processing;mRNA processing;nitrogen compound metabolic process;metabolic process;…	nucleic acid binding;RNA binding;binding;protein binding;enzyme binding			0.561331	1.06721	A0A0A0MRA5;Q9BUJ2-4;Q9BUJ2;B7Z4B8;Q9BUJ2-2;M0R3F1;Q9BUJ2-3;M0QYZ0;M0R203;M0QZV6;M0R0K8;M0QYI8;Q9BUJ2-5;M0QYM5	A0A0A0MRA5;Q9BUJ2-4;Q9BUJ2;B7Z4B8;Q9BUJ2-2;M0R3F1;Q9BUJ2-3;M0QYZ0	Heterogeneous nuclear ribonucleoprotein U-like protein 1	HNRNPUL1	0.000134613	0.000162559	0.000174279	0.000151316	0.000233726	0.000217943	0.000172961	0.000155997	0.000147991	0.000131515	0.0001901	0.000199309	1.56638	1.89156	2.02794	1.76074	2.71968	2.53602	2.01261	1.8152	1.72205	1.53033	2.21203	2.31919	14	14	14	10	10	11	11	10	9	10	10	11	10	12	10
mitochondrion;membrane;integral to membrane;organelle membrane;intrinsic to membrane;mitochondrial membrane;organelle;membrane-bounded organelle;intracellular organelle;intracellular membrane-bounded organelle;organelle part;intracellular part;membrane part;mitochondrial part;cytoplasmic part;intracellular organelle part;cell part	transition metal ion transport;transport;ion transport;cation transport;iron ion transport;cellular process;metal ion transport;establishment of localization;transmembrane transport	transporter activity;cation transmembrane transporter activity;ion transmembrane transporter activity;transmembrane transporter activity;substrate-specific transmembrane transporter activity;substrate-specific transporter activity			0.281684	0.670547	A0A0A0MS41;Q9BWM7;S4R3N9	A0A0A0MS41;Q9BWM7;S4R3N9	Sideroflexin;Sideroflexin-3	SFXN3	1.58051e-05	2.35898e-05	8.52312e-05	7.84362e-05	5.9978e-05	9.79563e-05	4.17091e-05	6.93929e-05	6.14308e-05	9.63643e-05	6.78565e-05	0.000138563	0.445178	0.664445	2.40067	2.20928	1.68938	2.7591	1.1748	1.95456	1.7303	2.71426	1.91129	3.90284	13	13	13	5	7	10	8	7	8	6	5	8	8	7	6
eukaryotic translation initiation factor 4F complex;macromolecular complex;protein complex;intracellular part;cytoplasmic part;cell part	regulation of protein phosphorylation;positive regulation of protein phosphorylation;nucleobase, nucleoside, nucleotide and nucleic acid metabolic process;translation;translational initiation;regulation of translation;regulation of translational initiation;nitrogen compound metabolic process;meiotic prophase I;gamete generation;spermatogenesis;metabolic process;biosynthetic process;macromolecule …	RNA cap binding;nucleic acid binding;RNA binding;translation initiation factor activity;binding;protein binding;translation factor activity, nucleic acid binding	RNA transport;Viral myocarditis		0.280921	1.29141	A0A0A0MSA7;O43432;O43432-3;O43432-4;O43432-2	A0A0A0MSA7;O43432;O43432-3;O43432-4	Eukaryotic translation initiation factor 4 gamma 3	EIF4G3	6.34349e-06	1.25764e-05	1.86397e-05	1.59569e-05	1.69401e-05	1.53518e-05	8.89221e-06	7.28011e-06	1.43659e-05	1.49156e-05	1.48062e-05	6.47722e-06	0.035144	0.0696755	0.103267	0.088404	0.0938509	0.0850513	0.0492644	0.040333	0.0795896	0.0826351	0.0820288	0.0358849	17	14	14	6	9	10	8	8	9	5	6	9	8	11	6
		nucleotide binding;catalytic activity;binding;zinc ion binding;pyrophosphatase activity;hydrolase activity;hydrolase activity, acting on acid anhydrides;hydrolase activity, acting on acid anhydrides, in phosphorus-containing anhydrides;nucleoside-triphosphatase activity;ion binding;cation binding;metal ion binding;transition metal ion binding			0.119967	1.29905	A0A0A0MTR7;A0A0A0MTC1;Q63HN8;Q63HN8-4;Q63HN8-5;Q63HN8-6;I3L3H9	A0A0A0MTR7;A0A0A0MTC1;Q63HN8;Q63HN8-4	E3 ubiquitin-protein ligase RNF213	RNF213	0.000426851	0.000542025	0.000854392	0.000824983	0.000626769	0.000530659	0.000307699	0.00039521	0.000594908	0.000595248	0.000477642	0.000548746	0.721764	0.916511	1.44469	1.39497	1.05981	0.897293	0.520289	0.668262	1.00593	1.00651	0.807646	0.927876	151	151	150	73	85	98	106	77	56	48	63	83	97	89	73
mitochondrion;organelle;membrane-bounded organelle;intracellular organelle;intracellular membrane-bounded organelle;intracellular part;cytoplasmic part;cell part		binding;protein binding;enzyme binding;ion binding;cation binding;metal ion binding			0.924182	1.02133	A0A0A6YYJ8;Q96HJ9-2;Q9Y383;A0A0A6YYC3;Q9Y383-3;Q9Y383-2;Q96HJ9	A0A0A6YYJ8;Q96HJ9-2;Q9Y383;A0A0A6YYC3;Q9Y383-3;Q9Y383-2	UPF0562 protein C7orf55;Putative RNA-binding protein Luc7-like 2	LUC7L2;C7orf55;C7orf55-LUC7L2	9.79457e-05	0.000111429	0.000107034	0.000127568	0.00012934	3.40585e-05	7.99498e-05	7.43953e-05	0.000106664	0.000103243	0.000106079	8.32432e-05	1.80635	2.05502	1.97396	2.35266	2.38534	0.628118	1.47446	1.37203	1.96713	1.90404	1.95634	1.5352	7	7	7	5	5	5	5	6	3	4	5	5	6	5	5
Golgi membrane;cell fraction;integral to membrane of membrane fraction;membrane fraction;soluble fraction;insoluble fraction;cytoplasm;Golgi apparatus;cytosol;membrane;cytoplasmic membrane-bounded vesicle;organelle membrane;cytoplasmic vesicle;vesicle;membrane-bounded vesicle;organelle;membrane-bounded organelle;intracellular organelle;intracellular membrane-bounded organelle;organelle part;intra…	transport;cellular process;protein transport;establishment of protein localization;establishment of localization;transmembrane transport				0.0886682	1.27228	A0A0A6YYL4;P57737-3;P57737;P57737-4;P57737-2;I3L167;Q9Y3D7;I3L1U7;I3L0X9;I3L3T0;E7EP81;I3L351;I3L442;I3L212;I3L426;I3L359;I3L2Y6;I3L1M1;I3L0X8;I3NI06;I3L1G9	A0A0A6YYL4;P57737-3;P57737;P57737-4;P57737-2	Coronin;Coronin-7	CORO7-PAM16;CORO7	5.01105e-05	6.45669e-05	7.26617e-05	6.19957e-05	6.97799e-05	6.34805e-05	3.97819e-05	4.43678e-05	4.51171e-05	6.37622e-05	3.8377e-05	7.81196e-05	0.43895	0.565582	0.63649	0.543059	0.611247	0.556066	0.348475	0.388646	0.39521	0.558534	0.336168	0.684299	16	16	16	7	8	10	9	10	11	9	8	8	7	7	8
					0.0229479	0.718239	A0A0B4J1R6	A0A0B4J1R6		TKT	0.00027465	0.000309277	0.000344971	0.00027432	0.000290941	0.000426328	0.000631923	0.000528255	0.000335714	0.000396171	0.000473039	0.000345815	5.5029	6.1967	6.91186	5.49629	5.82932	8.54193	12.6613	10.5841	6.72639	7.93771	9.47783	6.92878	29	2	2	23	23	24	24	21	21	22	24	23	22	25	24
chromosome, centromeric region;chromatin;heterochromatin;nucleus;centromeric heterochromatin;organelle;membrane-bounded organelle;intracellular organelle;intracellular membrane-bounded organelle;organelle part;intracellular part;chromosomal part;intracellular organelle part;cell part	nuclear division;urogenital system development;cell activation;immune system process;nucleobase, nucleoside, nucleotide and nucleic acid metabolic process;DNA metabolic process;DNA modification;DNA alkylation;DNA methylation;chromatin organization;chromatin assembly or disassembly;chromatin remodeling;chromatin silencing;methylation-dependent chromatin silencing;transcription, DNA-dependent;regul…	nucleotide binding;nucleic acid binding;DNA binding;chromatin binding;catalytic activity;helicase activity;binding;ATP binding;pyrophosphatase activity;hydrolase activity;hydrolase activity, acting on acid anhydrides;hydrolase activity, acting on acid anhydrides, in phosphorus-containing anhydrides;purine nucleotide binding;nucleoside-triphosphatase activity;adenyl nucleotide binding;ribonucleoti…			0.0428919	4.86628	A0A0B4J1V9;Q9NRZ9;F6XU50;Q9NRZ9-3;Q9NRZ9-2;A0A087WSW7;Q9NRZ9-6;Q9NRZ9-5;Q9NRZ9-4;Q9NW36;Q9NRZ9-8;Q9NRZ9-7;B1ALG6	A0A0B4J1V9;Q9NRZ9;F6XU50;Q9NRZ9-3;Q9NRZ9-2;A0A087WSW7;Q9NRZ9-6;Q9NRZ9-5;Q9NRZ9-4	Lymphoid-specific helicase	HELLS	2.17003e-05	2.37902e-05	3.45703e-05	5.06789e-05	1.47089e-05	3.53011e-05	9.47709e-07	3.1559e-06	3.57901e-05	1.99538e-05	1.75663e-05	9.42567e-07	0.211277	0.231625	0.336581	0.493417	0.143208	0.343696	0.00922704	0.0307263	0.348458	0.194274	0.171028	0.00917698	17	17	17	4	5	9	11	4	5	2	1	8	8	5	1
					0.119324	1.20744	A0A0C4DG89	A0A0C4DG89		DDX46	0.000153984	0.000237503	0.000184481	0.000191468	0.000240607	0.000223254	0.000133955	0.000145233	0.000164759	0.000166267	0.000171464	0.000245049	1.31095	2.02199	1.57059	1.63007	2.04842	1.90068	1.14043	1.23645	1.40268	1.41552	1.45977	2.08624	33	33	1	19	21	25	21	20	20	16	18	21	23	20	20
					0.137101	1.21272	A0A0G2JIW1;P0DMV9;P0DMV8;P0DMV8-2;V9GZ37	A0A0G2JIW1;P0DMV9;P0DMV8;P0DMV8-2;V9GZ37	Heat shock 70 kDa protein 1B;Heat shock 70 kDa protein 1A	HSPA1B;HSPA1A	0.00160053	0.00155341	0.00199856	0.00217763	0.00256849	0.00193451	0.00134162	0.00143167	0.00181069	0.00196034	0.00206549	0.00120023	22.8295	22.1574	28.5068	31.0611	36.6362	27.5933	19.1365	20.4209	25.8272	27.9617	29.4615	17.1197	36	33	21	24	22	29	27	25	19	22	23	27	25	27	25
					0.556673	1.16024	A0A0G2JJL1;H0Y6G3	A0A0G2JJL1;H0Y6G3		WDR46	4.10283e-06	4.75584e-06	7.41253e-06	5.16156e-06	1.11889e-05	1.58662e-05	8.49639e-06	6.22954e-06	8.56234e-06	5.41816e-06	4.68091e-06	4.72675e-06	0.114646	0.132893	0.207129	0.14423	0.312651	0.443351	0.237416	0.174073	0.239258	0.1514	0.130799	0.13208	8	2	2	5	4	5	5	3	3	4	4	3	5	4	4
plasma membrane;membrane;integral to membrane;intrinsic to membrane;membrane part;cell part					0.823788	1.04136	A0FGR8-2;H7BXI1;A0FGR8;A0A087WXU3;A0FGR8-6;A0FGR8-5;A0FGR8-4	A0FGR8-2;H7BXI1;A0FGR8;A0A087WXU3;A0FGR8-6;A0FGR8-5;A0FGR8-4	Extended synaptotagmin-2	ESYT2	3.53669e-05	3.81699e-05	4.44199e-05	5.59168e-05	3.54341e-05	6.72768e-05	2.49211e-05	3.15368e-05	4.93448e-05	5.31088e-05	5.12721e-05	5.93522e-05	0.357603	0.385944	0.44914	0.565387	0.358282	0.680251	0.251983	0.318875	0.498937	0.536995	0.518423	0.600123	18	18	18	7	9	11	10	6	9	6	8	13	11	15	11
axon;cell projection;neuron projection;cell part	chemotaxis;multicellular organismal development;axonogenesis;axon guidance;response to external stimulus;anatomical structure morphogenesis;cellular process;cellular component organization;cell projection organization;multicellular organismal process;developmental process;cellular component morphogenesis;cell part morphogenesis;locomotion;response to chemical stimulus;taxis;neuron projection morp…				0.0330937	1.50848	A0MZ66;A0MZ66-3;A0MZ66-6;A0MZ66-4;A0MZ66-5;A0MZ66-8;A0MZ66-2;A0MZ66-7	A0MZ66;A0MZ66-3;A0MZ66-6;A0MZ66-4;A0MZ66-5;A0MZ66-8;A0MZ66-2	Shootin-1	KIAA1598	7.61692e-05	5.96912e-05	5.67957e-05	8.59355e-05	0.000104852	0.000128656	5.39682e-05	4.30534e-05	4.52673e-05	7.02127e-05	7.77838e-05	4.42303e-05	1.06324	0.833222	0.792804	1.19956	1.46362	1.79589	0.753336	0.600978	0.631881	0.98009	1.08577	0.617405	19	19	19	10	10	11	13	12	15	9	8	9	12	12	9
membrane;integral to membrane;intrinsic to membrane;membrane part;cell part	metabolic process	magnesium ion binding;catalytic activity;binding;transferase activity;vitamin binding;thiamine pyrophosphate binding;ion binding;cation binding;metal ion binding;cofactor binding;coenzyme binding			0.827637	0.945154	A1L0T0;M0R026;M0QZX5;E9PJS0;M0R1B5;E9PL44	A1L0T0;M0R026	Acetolactate synthase-like protein	ILVBL	8.90636e-05	0.000133301	8.89833e-05	0.000121448	9.31796e-05	0.000195579	4.43581e-05	0.000163739	0.000141545	0.00011731	0.000130011	0.000209181	1.31233	1.96415	1.31114	1.7895	1.37297	2.8818	0.653603	2.41265	2.08562	1.72853	1.91568	3.08222	12	12	12	4	6	8	9	6	7	4	5	9	9	10	8
podosome;cytoplasm;cell junction;macromolecular complex;cell projection;organelle;non-membrane-bounded organelle;intracellular organelle;intracellular non-membrane-bounded organelle;protein complex;organelle part;intracellular part;membrane part;cytoskeletal part;intracellular organelle part;plasma membrane part;cell part	skeletal system development;eye development;protein complex assembly;cell communication;sensory organ development;heart development;tissue development;cellular process;cellular component organization;cellular component assembly;cell differentiation;developmental process;macromolecular complex subunit organization;regulation of cell differentiation;positive regulation of cell differentiation;regul…	binding;protein binding;phospholipid binding;lipid binding;phosphatidylinositol-5-phosphate binding;protein domain specific binding;phosphatidylinositol-3-phosphate binding;phosphatidylinositol binding;SH2 domain binding;phosphatidylinositol-4-phosphate binding;phosphatidylinositol-3,5-bisphosphate binding			0.209575	2.0261	A1X283;G3V144;Q5TCZ1;H0Y507;Q5TCZ1-3	A1X283;G3V144	SH3 and PX domain-containing protein 2B	SH3PXD2B	5.71976e-06	7.85768e-06	6.7969e-06	7.09846e-06	6.41172e-06	1.28258e-06	0	0	6.78599e-06	8.16497e-06	2.16553e-06	8.27454e-07	0.0563079	0.0773546	0.0669118	0.0698804	0.06312	0.0126263	0.0059223	0.0424875	0.0668044	0.0803797	0.0213184	0.00814584	4	4	4	1	2	3	2	2	1	0	0	2	3	1	1
cytoplasm;intracellular part;cell part;cytosol;plasma membrane;membrane;cytoplasmic part	nucleobase, nucleoside, nucleotide and nucleic acid metabolic process;DNA metabolic process;DNA repair;regulation of transcription, DNA-dependent;lipid metabolic process;phospholipid metabolic process;glycerophospholipid metabolic process;phosphorus metabolic process;phosphate metabolic process;nitrogen compound metabolic process;response to stress;response to DNA damage stimulus;metabolic proces…	lipid kinase activity;catalytic activity;inositol or phosphatidylinositol kinase activity;binding;zinc ion binding;kinase activity;phosphatidylinositol phosphate kinase activity;transferase activity;transferase activity, transferring phosphorus-containing groups;phosphotransferase activity, alcohol group as acceptor;ion binding;cation binding;metal ion binding;transition metal ion binding;nucleot…	Inositol phosphate metabolism;Phosphatidylinositol signaling system;Endocytosis;Fc gamma R-mediated phagocytosis;Regulation of actin cytoskeleton		0.842149	1.09062	A2A3N6;O60331;O60331-4;O60331-2;O60331-3	A2A3N6	Putative PIP5K1A and PSMD4-like protein	PIPSL	4.64237e-06	4.7366e-06	1.0684e-05	7.41568e-06	0	1.68275e-05	0	8.73284e-06	1.52755e-06	4.29456e-06	8.56994e-06	2.28409e-05	0.0488428	0.0498343	0.112408	0.0780211	0.0546545	0.177044	0.0849064	0.0918791	0.0160715	0.0451836	0.0901653	0.240311	7	4	1	2	2	5	4	2	4	2	2	4	3	3	4
proteasome complex;nucleus;cytoplasm;proteasome core complex;macromolecular complex;organelle;membrane-bounded organelle;intracellular organelle;intracellular membrane-bounded organelle;protein complex;intracellular part;cell part	proteolysis;metabolic process;protein metabolic process;macromolecule metabolic process;primary metabolic process;proteolysis involved in cellular protein catabolic process;cell cycle checkpoint;G1-S transition of mitotic cell cycle;S phase of mitotic cell cycle;M-G1 transition of mitotic cell cycle;mitotic cell cycle;nucleobase, nucleoside, nucleotide and nucleic acid metabolic process;ubiquitin…	catalytic activity;endopeptidase activity;threonine-type endopeptidase activity;peptidase activity;hydrolase activity;threonine-type peptidase activity;peptidase activity, acting on L-amino acid peptides	Proteasome		0.0552197	1.36152	A2ACR1;A0A0G2JJA7;P28065;P28065-2;A2ACR0;A0A0G2JJQ0;A0A0G2JJ13;A0A0G2JHI2	A2ACR1;A0A0G2JJA7;P28065;P28065-2;A2ACR0;A0A0G2JJQ0	Proteasome subunit beta type;Proteasome subunit beta type-9	PSMB9	0.000241151	0.000218253	0.000240046	0.00022211	0.000230786	0.000270053	0.000235157	0.000173522	0.000175831	0.000177863	9.23468e-05	0.000232981	11.5053	10.4128	11.4526	10.5969	11.0108	12.8842	11.2193	8.2787	8.38888	8.48581	4.40586	11.1155	5	5	5	4	3	3	3	3	2	3	3	3	3	2	2
					0.310464	1.24815	A2RRP1;A2RRP1-2;H0Y5G7;H7C007;H7BZR3;H7C1U4;H7C1Y9;H7BZU5	A2RRP1;A2RRP1-2;H0Y5G7	Neuroblastoma-amplified sequence	NBAS	4.88773e-05	5.28298e-05	7.41396e-05	5.7651e-05	3.48035e-05	3.89947e-05	2.08515e-05	3.84708e-05	5.97454e-05	6.75659e-05	3.88558e-05	3.14856e-05	0.181991	0.196708	0.276053	0.214659	0.129588	0.145194	0.077639	0.143243	0.222458	0.251576	0.144677	0.117234	27	27	27	11	13	15	18	10	8	6	10	14	19	15	11
extracellular region;mitochondrion;organelle;membrane-bounded organelle;intracellular organelle;intracellular membrane-bounded organelle;intracellular part;cytoplasmic part;cell part	nucleobase, nucleoside, nucleotide and nucleic acid metabolic process;purine nucleotide metabolic process;purine nucleotide catabolic process;ATP catabolic process;nucleoside phosphate metabolic process;nitrogen compound metabolic process;metabolic process;catabolic process;nucleotide metabolic process;nucleoside triphosphate metabolic process;nucleoside triphosphate catabolic process;purine nucl…	nucleotide binding;catalytic activity;binding;ATP binding;pyrophosphatase activity;hydrolase activity;hydrolase activity, acting on acid anhydrides;hydrolase activity, acting on acid anhydrides, in phosphorus-containing anhydrides;ATPase activity;purine nucleotide binding;nucleoside-triphosphatase activity;adenyl nucleotide binding;ribonucleotide binding;purine ribonucleotide binding;adenyl ribon…			0.157437	0.828995	A3KMH1;A3KMH1-3;A3KMH1-2	A3KMH1;A3KMH1-3;A3KMH1-2	von Willebrand factor A domain-containing protein 8	VWA8	6.48826e-05	6.14088e-05	0.000110664	9.14852e-05	6.80429e-05	8.87898e-05	8.51989e-05	8.71047e-05	9.53931e-05	0.000124974	7.52309e-05	0.000112809	0.302032	0.285862	0.515148	0.425869	0.316744	0.413322	0.396606	0.405478	0.444061	0.581762	0.350205	0.525132	31	31	31	13	13	17	17	13	14	13	11	17	23	18	15
	cell activation;immune effector process;cell activation involved in immune response;myeloid leukocyte activation;myeloid cell activation involved in immune response;macrophage activation involved in immune response;leukocyte activation involved in immune response;immune system process;nucleobase, nucleoside, nucleotide and nucleic acid metabolic process;transcription, DNA-dependent;regulation of …	nucleotide binding;nucleic acid binding;DNA binding;catalytic activity;binding;ATP binding;hydrolase activity;purine nucleotide binding;adenyl nucleotide binding;ribonucleotide binding;purine ribonucleotide binding;adenyl ribonucleotide binding;purine ribonucleoside triphosphate binding;transcription repressor activity;transcription regulator activity			0.462964	0.562584	A3KN83;A3KN83-3;A3KN83-2;A3KN83-4;Q9Y2G9;K7ES28;Q9Y2G9-3	A3KN83;A3KN83-3;A3KN83-2	Protein strawberry notch homolog 1	SBNO1	5.48499e-05	5.03127e-05	9.98812e-05	6.29236e-05	2.15322e-06	1.08754e-05	7.92632e-05	6.29153e-05	0.000124777	5.15754e-06	4.85776e-05	8.21707e-05	0.355453	0.32605	0.647276	0.407774	0.0139538	0.0704776	0.513662	0.40772	0.808615	0.0334232	0.314805	0.532504	11	11	11	4	2	3	2	1	1	2	3	3	3	2	3
intracellular;nucleus;chromosome;nucleolus;organelle;membrane-bounded organelle;non-membrane-bounded organelle;intracellular organelle;intracellular membrane-bounded organelle;intracellular non-membrane-bounded organelle;organelle part;intracellular part;nuclear part;intracellular organelle part;cell part	nucleobase, nucleoside, nucleotide and nucleic acid metabolic process;purine nucleotide metabolic process;GTP catabolic process;purine nucleotide catabolic process;nucleoside phosphate metabolic process;nitrogen compound metabolic process;metabolic process;catabolic process;nucleotide metabolic process;nucleoside triphosphate metabolic process;nucleoside triphosphate catabolic process;purine nucl…	nucleotide binding;magnesium ion binding;catalytic activity;GTPase activity;binding;GTP binding;pyrophosphatase activity;hydrolase activity;hydrolase activity, acting on acid anhydrides;hydrolase activity, acting on acid anhydrides, in phosphorus-containing anhydrides;purine nucleotide binding;nucleoside-triphosphatase activity;guanyl nucleotide binding;ribonucleotide binding;purine ribonucleotid…			0.189546	1.31553	A4D1E9;C9J8R7;C9JNI1;C9JEQ8;A4D1E9-2	A4D1E9;C9J8R7;C9JNI1;C9JEQ8;A4D1E9-2	GTP-binding protein 10	GTPBP10	6.58214e-06	1.10273e-05	1.69243e-05	1.13956e-05	1.30401e-05	9.55136e-06	1.00214e-05	4.69573e-06	9.60317e-06	1.02926e-05	1.17641e-05	6.14735e-06	0.153315	0.256855	0.394211	0.265433	0.303739	0.222477	0.233425	0.109376	0.223683	0.239743	0.274016	0.143188	9	9	9	3	5	7	5	5	3	4	3	4	5	5	3
					0.367287	0.661915	A4D1U4;C9J7X6	A4D1U4;C9J7X6	Protein LCHN	LCHN;KIAA1147	1.74801e-05	5.96135e-06	3.42898e-06	3.99001e-06	0	5.20657e-06	2.34944e-05	1.19875e-05	3.94543e-06	0	7.00104e-06	8.50094e-06	0.339781	0.115878	0.0666532	0.0775588	0.0381607	0.101207	0.456689	0.233015	0.0766922	0.0509287	0.136088	0.165243	2	2	2	1	1	2	1	0	1	1	1	1	0	1	1
endoplasmic reticulum;endoplasmic reticulum membrane;membrane;integral to membrane;organelle membrane;intrinsic to membrane;organelle;membrane-bounded organelle;intracellular organelle;intracellular membrane-bounded organelle;organelle part;intracellular part;membrane part;endoplasmic reticulum part;cytoplasmic part;intracellular organelle part;cell part					0.150665	0.571177	A5PLL7;Q5TGE2;A5PLL7-2	A5PLL7;Q5TGE2;A5PLL7-2	Transmembrane protein 189	TMEM189	1.86823e-06	1.79904e-06	6.74869e-06	1.64929e-06	1.48522e-06	1.2069e-06	1.58358e-06	6.57166e-06	2.92082e-06	2.32982e-06	3.22429e-06	8.45759e-06	0.0600043	0.0577819	0.216756	0.0529721	0.0477027	0.0387633	0.0508619	0.21107	0.0938115	0.0748296	0.103558	0.271642	1	1	1	1	1	1	1	1	1	1	1	1	1	1	1
cytosol;intracellular part;cytoplasmic part;cell part	nuclear-transcribed mRNA catabolic process, deadenylation-dependent decay;nuclear-transcribed mRNA poly(A) tail shortening;nuclear-transcribed mRNA catabolic process;nucleobase, nucleoside, nucleotide and nucleic acid metabolic process;transcription, DNA-dependent;regulation of transcription, DNA-dependent;RNA processing;mRNA processing;RNA catabolic process;mRNA catabolic process;nitrogen compou…		RNA degradation		0.256569	0.831094	A5YKK6;A5YKK6-2;A5YKK6-3;A5YKK6-4;H3BVC9;H3BMZ2;B5MDN3;H3BNB1;H3BR89;H3BMH0;A0A0E3D6M3;H3BPF1;H3BT18;H3BTH2;H3BU44	A5YKK6;A5YKK6-2;A5YKK6-3;A5YKK6-4	CCR4-NOT transcription complex subunit 1	CNOT1	9.43143e-05	8.36299e-05	0.000154004	0.000143063	8.91918e-05	8.53867e-05	8.99552e-05	0.000108138	0.00014567	0.000131295	0.000114164	0.000189087	0.353316	0.313291	0.576925	0.535936	0.334127	0.319872	0.336987	0.405104	0.545703	0.491852	0.427676	0.70835	43	43	43	20	19	27	31	17	19	16	16	27	29	26	16
	carbohydrate metabolic process;phosphorus metabolic process;phosphate metabolic process;metabolic process;cellular process;dephosphorylation;cellular metabolic process;primary metabolic process	catalytic activity;phosphoglycolate phosphatase activity;hydrolase activity;hydrolase activity, acting on ester bonds;phosphatase activity;phosphoric ester hydrolase activity	Glyoxylate and dicarboxylate metabolism		0.791548	0.964489	A6NDG6;H3BV17	A6NDG6	Phosphoglycolate phosphatase	PGP	2.52606e-05	2.43753e-05	2.20676e-05	2.76663e-05	3.98308e-05	3.09709e-05	3.17449e-05	2.25063e-05	2.67772e-05	2.40115e-05	4.51162e-05	2.77967e-05	0.742828	0.716794	0.648931	0.813572	1.17129	0.910748	0.93351	0.661832	0.787426	0.706097	1.32671	0.817405	8	8	8	3	5	3	3	5	3	4	4	3	4	4	2
					0.430321	1.24775	A6NDU8;A0A0C4DGW6	A6NDU8	UPF0600 protein C5orf51	C5orf51	1.65335e-05	1.19125e-05	1.2172e-05	9.03644e-06	1.80749e-05	1.23956e-05	1.65698e-05	1.62667e-05	1.00096e-05	1.17765e-05	1.26578e-05	3.19806e-06	0.491775	0.354328	0.362046	0.268782	0.537624	0.368697	0.492856	0.483839	0.297728	0.350282	0.376497	0.0951237	5	5	5	2	2	2	2	3	2	2	2	3	3	2	1
					0.00309112	1.60351	A6NG10;Q969T9;K7EIJ0;K7EMC9;B4DFG2;K7ENL2;K7EIN1;K7ESN4;K7EIK1	A6NG10;Q969T9;K7EIJ0;K7EMC9;B4DFG2;K7ENL2	WW domain-binding protein 2	WBP2	5.46226e-05	6.60671e-05	4.184e-05	4.2228e-05	8.53324e-05	6.74267e-05	4.02427e-05	3.04447e-05	3.44163e-05	3.63072e-05	3.71579e-05	3.79362e-05	2.11658	2.56005	1.62127	1.6363	3.30656	2.61273	1.55937	1.17971	1.3336	1.40687	1.43984	1.47	9	9	9	3	4	4	4	4	4	4	4	5	4	5	3
cytoplasm;cytoskeleton;microtubule;macromolecular complex;organelle;non-membrane-bounded organelle;intracellular organelle;intracellular non-membrane-bounded organelle;protein complex;organelle part;intracellular part;cytoskeletal part;intracellular organelle part;cell part	nucleobase, nucleoside, nucleotide and nucleic acid metabolic process;purine nucleotide metabolic process;GTP catabolic process;purine nucleotide catabolic process;protein complex assembly;nucleoside phosphate metabolic process;nitrogen compound metabolic process;microtubule-based process;microtubule-based movement;metabolic process;catabolic process;nucleotide metabolic process;nucleoside tripho…	nucleotide binding;catalytic activity;GTPase activity;structural molecule activity;binding;GTP binding;pyrophosphatase activity;hydrolase activity;hydrolase activity, acting on acid anhydrides;hydrolase activity, acting on acid anhydrides, in phosphorus-containing anhydrides;purine nucleotide binding;nucleoside-triphosphatase activity;guanyl nucleotide binding;ribonucleotide binding;purine ribonu…	Phagosome;Gap junction;Pathogenic Escherichia coli infection		0.28466	0.766595	A6NHL2;A6NHL2-2	A6NHL2;A6NHL2-2	Tubulin alpha chain-like 3	TUBAL3	3.50596e-05	5.02768e-05	6.55412e-05	5.35448e-05	5.05918e-05	2.33968e-05	3.76426e-05	5.33107e-05	4.44699e-05	5.39881e-05	5.58355e-05	0.000134116	0.702484	1.00739	1.31324	1.07287	1.0137	0.468799	0.754239	1.06818	0.891038	1.08175	1.11877	2.68726	4	2	2	2	2	2	2	2	2	2	2	2	3	3	2
nucleus;nucleolus;ribonucleoprotein complex;macromolecular complex;organelle;membrane-bounded organelle;non-membrane-bounded organelle;intracellular organelle;intracellular membrane-bounded organelle;intracellular non-membrane-bounded organelle;organelle part;intracellular part;nuclear part;intracellular organelle part;cell part	nucleobase, nucleoside, nucleotide and nucleic acid metabolic process;rRNA processing;RNA processing;tRNA metabolic process;one-carbon metabolic process;nitrogen compound metabolic process;tRNA processing;metabolic process;cellular process;RNA metabolic process;rRNA metabolic process;methylation;ncRNA processing;cellular nitrogen compound metabolic process;ncRNA metabolic process;macromolecule me…	nucleic acid binding;RNA binding;catalytic activity;binding;methyltransferase activity;transferase activity;transferase activity, transferring one-carbon groups			0.0726951	0.488759	A6NHQ2	A6NHQ2	rRNA/tRNA 2-O-methyltransferase fibrillarin-like protein 1	FBLL1	5.35921e-05	6.74638e-05	0.000130171	9.4671e-05	7.80665e-05	2.1055e-05	6.08836e-05	0.00012002	0.000125692	0.00010997	0.000134024	0.000396856	1.53987	1.93845	3.74023	2.72019	2.2431	0.604977	1.74938	3.44855	3.61153	3.15979	3.85093	11.4029	5	2	2	4	4	4	4	4	5	4	4	4	4	4	4
nuclear chromosome;chromatin;nuclear chromatin;heterochromatin;sex chromosome;X chromosome;sex chromatin;Barr body;chromosome;nuclear heterochromatin;organelle;non-membrane-bounded organelle;intracellular organelle;intracellular non-membrane-bounded organelle;organelle part;intracellular part;chromosomal part;nuclear part;intracellular organelle part;nuclear chromosome part;cell part	organelle organization;dosage compensation;dosage compensation, by inactivation of X chromosome;cellular process;regulation of gene expression;cellular component organization;regulation of metabolic process;regulation of gene expression, epigenetic;regulation of biological process;chromosome organization;regulation of macromolecule metabolic process;inactivation of X chromosome by DNA methylation…	nucleotide binding;binding;ATP binding;purine nucleotide binding;adenyl nucleotide binding;ribonucleotide binding;purine ribonucleotide binding;adenyl ribonucleotide binding;purine ribonucleoside triphosphate binding			0.680838	1.10699	A6NHR9;A6NHR9-2;J3KTL8;A6NHR9-3;J3KTK7;J3QSH1	A6NHR9;A6NHR9-2;J3KTL8;A6NHR9-3	Structural maintenance of chromosomes flexible hinge domain-containing protein 1	SMCHD1	9.22985e-06	7.77992e-06	2.07905e-05	1.32745e-05	2.51306e-05	2.08746e-05	8.16695e-06	1.6884e-05	1.58451e-05	1.08476e-05	2.0369e-05	1.17028e-05	0.0407733	0.0343682	0.0918431	0.0586405	0.111016	0.0922144	0.0360779	0.0745857	0.0699963	0.0479198	0.089981	0.0516975	20	20	20	4	6	8	7	9	5	3	8	8	5	10	6
cytoplasm;microtubule organizing center;spindle;cytoskeleton;organelle;non-membrane-bounded organelle;intracellular organelle;intracellular non-membrane-bounded organelle;organelle part;intracellular part;cytoskeletal part;cytoplasmic part;intracellular organelle part;cell part	nuclear division;organelle organization;cell cycle;mitosis;cellular process;cellular component organization;cell cycle process;cell cycle phase;organelle fission;cell division;cellular component organization or biogenesis;cellular component organization or biogenesis at cellular level;cellular component organization at cellular level	binding;protein binding			0.628959	0.922551	A6NKF1;F8WC89;H0YEW7;A6NKF1-2	A6NKF1;F8WC89;H0YEW7;A6NKF1-2	SAC3 domain-containing protein 1	SAC3D1	5.67224e-06	5.48993e-06	7.25613e-06	6.7599e-06	5.55029e-06	8.74084e-06	7.71818e-06	6.44441e-06	5.21072e-06	6.16525e-06	5.54584e-06	1.35637e-05	0.130238	0.126052	0.166605	0.155211	0.127438	0.200694	0.177214	0.147967	0.119641	0.141557	0.127335	0.31143	3	3	3	3	2	3	3	2	2	2	2	3	3	3	3
membrane;cell part;endoplasmic reticulum;integral to membrane;intrinsic to membrane;organelle;membrane-bounded organelle;intracellular organelle;intracellular membrane-bounded organelle;intracellular part;membrane part;cytoplasmic part	signal transduction;cellular process;intracellular signal transduction;regulation of biological process;regulation of cellular process;response to stimulus;cellular response to stimulus;biological regulation	binding;protein binding			0.200874	0.397264	A6NLH6;Q9P003	A6NLH6;Q9P003	Protein cornichon homolog 4	CNIH4	5.47182e-05	4.43814e-05	8.48079e-05	5.6198e-05	5.99077e-06	1.78e-06	3.0216e-05	7.53265e-05	4.74385e-05	7.212e-05	3.12229e-05	0.000129143	3.46954	2.81411	5.37746	3.56338	0.37986	0.112865	1.91592	4.77627	3.00796	4.57295	1.97976	8.18865	1	1	1	1	1	1	1	1	1	1	1	1	1	1	1
nucleus;nucleolus;organelle;membrane-bounded organelle;non-membrane-bounded organelle;intracellular organelle;intracellular membrane-bounded organelle;intracellular non-membrane-bounded organelle;organelle part;intracellular part;nuclear part;intracellular organelle part;cell part;protein phosphatase type 2A complex;cell fraction;soluble fraction;cytoplasm;protein serine-threonine phosphatase com…	nucleobase, nucleoside, nucleotide and nucleic acid metabolic process;purine nucleotide metabolic process;purine nucleotide catabolic process;ATP catabolic process;nucleoside phosphate metabolic process;nitrogen compound metabolic process;metabolic process;catabolic process;nucleotide metabolic process;nucleoside triphosphate metabolic process;nucleoside triphosphate catabolic process;purine nucl…	enzyme activator activity;phosphatase regulator activity;phosphatase activator activity;enzyme regulator activity;nucleotide binding;peptidyl-prolyl cis-trans isomerase activity;catalytic activity;receptor binding;binding;protein binding;ATP binding;protein tyrosine phosphatase activator activity;protein phosphatase type 2A regulator activity;pyrophosphatase activity;hydrolase activity;hydrolase …			0.759263	0.948831	A6PVN5;Q15257-2;Q15257;F6WIT2;Q15257-3;A6PVN9;Q5T949;Q5T948;Q15257-4;Q68CR8;A6PVN8;A6PVN6;B7ZBQ0;C9IZ76;A6PVN7;B7ZBP9;B7ZBP7;B4DDQ6;H0Y6E5	A6PVN5;Q15257-2;Q15257;F6WIT2;Q15257-3;A6PVN9;Q5T949;Q5T948;Q15257-4	Serine/threonine-protein phosphatase 2A activator	PPP2R4	8.83301e-05	7.06707e-05	5.78202e-05	3.99334e-05	4.10427e-05	5.53355e-05	7.33976e-05	6.12779e-05	5.19329e-05	4.94718e-05	8.93128e-05	4.34682e-05	2.36335	1.89085	1.54703	1.06845	1.09813	1.48055	1.96381	1.63954	1.38951	1.32366	2.38964	1.16303	13	13	13	8	10	8	9	7	4	7	8	7	9	12	8
					0.0974479	0.792533	A6ZKI3;Q17RB0	A6ZKI3	Protein FAM127A	FAM127A	3.53036e-05	2.27315e-05	1.95508e-05	1.61267e-05	1.93233e-05	1.8901e-05	2.95232e-05	2.69084e-05	3.0803e-05	3.07319e-05	2.27951e-05	2.17544e-05	2.6804	1.72587	1.48438	1.22441	1.46711	1.43505	2.24153	2.043	2.3387	2.3333	1.7307	1.65169	6	6	4	3	3	4	3	2	2	4	3	4	5	6	5
endosome;early endosome;endosome membrane;membrane;organelle membrane;early endosome membrane;macromolecular complex;organelle;membrane-bounded organelle;intracellular organelle;intracellular membrane-bounded organelle;protein complex;organelle part;intracellular part;endosomal part;cytoplasmic part;intracellular organelle part;cell part;recycling endosome;recycling endosome membrane;WASH complex…	transport;organelle organization;cytoskeleton organization;actin filament organization;regulation of actin polymerization or depolymerization;cellular process;positive regulation of organelle organization;cellular component organization;vesicle-mediated transport;endosome transport;actin filament-based process;actin cytoskeleton organization;regulation of actin filament length;regulation of actin…	actin binding;binding;protein binding;cytoskeletal protein binding;tubulin binding;alpha-tubulin binding			0.683937	1.11117	A8K0Z3;A0A096LNU2;A0A096LP26;A0A096LP75;Q9NQA3;C4AMC7;Q6VEQ5;A8MWX3	A8K0Z3;A0A096LNU2;A0A096LP26;A0A096LP75;Q9NQA3;C4AMC7;Q6VEQ5;A8MWX3	WAS protein family homolog 1;WAS protein family homolog 6;Putative WAS protein family homolog 3;WAS protein family homolog 2;Putative WAS protein family homolog 4	WASH1;WASH6P;WASH3P;WASH2P;WASH4P	1.4528e-05	8.62636e-06	5.2481e-06	5.17739e-06	1.33693e-05	1.80396e-05	1.27578e-05	6.39995e-06	1.13222e-05	9.35756e-06	5.94872e-06	8.47884e-06	0.288672	0.171406	0.10428	0.102875	0.265649	0.358448	0.253498	0.127167	0.224973	0.185935	0.118201	0.168475	2	2	2	2	1	1	1	2	2	2	1	2	2	1	2
nucleus;cytoplasm;plasma membrane;membrane;macromolecular complex;organelle;membrane-bounded organelle;intracellular organelle;intracellular membrane-bounded organelle;protein complex;intracellular part;cell part	regulation of cell-matrix adhesion;positive regulation of cell-matrix adhesion;regulation of cell-substrate adhesion;positive regulation of cell-substrate adhesion;regulation of cell adhesion;positive regulation of cell adhesion;positive regulation of biological process;positive regulation of cellular process;regulation of biological process;regulation of cellular process;biological regulation	fibronectin binding;binding;protein binding;lipid binding;laminin binding;extracellular matrix binding			0.0273586	1.47349	A8K727;A0A087WZ32;Q9HB19;E5RHB5;A0A087X038;E5RGP3	A8K727;A0A087WZ32;Q9HB19;E5RHB5;A0A087X038	Pleckstrin homology domain-containing family A member 2	PLEKHA2	1.38255e-05	2.6395e-05	1.98227e-05	2.57745e-05	1.54822e-05	1.19829e-05	1.33701e-05	1.41218e-05	1.08769e-05	1.00943e-05	1.49811e-05	1.08819e-05	0.29264	0.558694	0.419582	0.545562	0.327707	0.253639	0.283002	0.298913	0.230229	0.213664	0.317101	0.230335	6	6	6	3	4	3	4	3	2	2	2	3	3	3	2
intracellular;cytosol;vesicle;membrane-bounded vesicle;organelle;membrane-bounded organelle;extracellular organelle;extracellular region part;intracellular part;cytoplasmic part;cell part;extracellular membrane-bounded organelle;extracellular vesicular exosome	protein folding;'de novo' protein folding;metabolic process;cellular process;protein metabolic process;macromolecule metabolic process;cellular metabolic process;primary metabolic process;cellular macromolecule metabolic process;cellular protein metabolic process;regulation of biological process;regulation of cellular process;'de novo' posttranslational protein folding;chaperone mediated protein …	nucleotide binding;catalytic activity;binding;protein binding;ATP binding;pyrophosphatase activity;hydrolase activity;hydrolase activity, acting on acid anhydrides;hydrolase activity, acting on acid anhydrides, in phosphorus-containing anhydrides;ATPase activity;purine nucleotide binding;nucleoside-triphosphatase activity;adenyl nucleotide binding;ribonucleotide binding;purine ribonucleotide bind…			0.595964	1.1259	A8K7Q2	A8K7Q2		HSPA8	1.14522e-05	9.35397e-06	8.54249e-06	8.56841e-06	1.43757e-05	4.67344e-06	9.29704e-06	8.4357e-06	9.5583e-06	1.15066e-05	7.60947e-06	3.93989e-06	0.252596	0.206316	0.188418	0.18899	0.317079	0.10308	0.205061	0.186062	0.210823	0.253795	0.167839	0.0869004	23	1	1	14	14	14	14	13	13	16	14	14	16	15	15
cell fraction;soluble fraction;nucleus;nucleoplasm;nucleolus;cytoplasm;ribosome;mRNA cap binding complex;ribonucleoprotein complex;macromolecular complex;RNA cap binding complex;polysomal ribosome;organelle;membrane-bounded organelle;non-membrane-bounded organelle;intracellular organelle;intracellular membrane-bounded organelle;intracellular non-membrane-bounded organelle;protein complex;organell…	regulation of translation;regulation of translational initiation;transport;regulation of biosynthetic process;negative regulation of biosynthetic process;negative regulation of metabolic process;regulation of gene expression;regulation of macromolecule biosynthetic process;negative regulation of macromolecule biosynthetic process;negative regulation of macromolecule metabolic process;posttranscri…	nucleic acid binding;RNA binding;binding;mRNA binding;protein binding			0.402936	0.736677	A8MQB8;Q06787-8;Q06787-2;Q06787-9;Q06787;Q06787-7;G3V0J0;Q06787-6;Q06787-4;Q06787-5;Q06787-3;A0A087WXI3;G8JLE9;R9WNI0;A0A087WY29;Q8IXW7;A0A087X1M7;A0A087WWU4	A8MQB8;Q06787-8;Q06787-2;Q06787-9;Q06787;Q06787-7;G3V0J0;Q06787-6;Q06787-4;Q06787-5;Q06787-3;A0A087WXI3;G8JLE9;R9WNI0	Fragile X mental retardation protein 1	FMR1	5.6047e-06	8.36199e-06	2.36007e-05	3.35217e-05	3.67115e-05	2.27658e-05	2.53499e-05	3.02865e-05	3.09195e-05	2.22213e-05	3.11961e-05	1.17818e-05	0.0851506	0.127041	0.358559	0.509286	0.557748	0.345874	0.385133	0.460134	0.469751	0.337602	0.473953	0.178997	10	9	9	2	4	6	6	7	4	4	5	6	6	6	5
chromosome, centromeric region;nucleus;chromosome;macromolecular complex;organelle;membrane-bounded organelle;non-membrane-bounded organelle;intracellular organelle;intracellular membrane-bounded organelle;intracellular non-membrane-bounded organelle;protein complex;Fanconi anaemia nuclear complex;organelle part;intracellular part;chromosomal part;nuclear part;intracellular organelle part;nucleop…	nucleobase, nucleoside, nucleotide and nucleic acid metabolic process;DNA metabolic process;DNA repair;nitrogen compound metabolic process;response to stress;response to DNA damage stimulus;metabolic process;cellular process;cellular response to stress;cellular nitrogen compound metabolic process;macromolecule metabolic process;cellular metabolic process;primary metabolic process;cellular macromo…	nucleic acid binding;DNA binding;binding;protein binding			0.735802	1.25202	A8MT69;A8MT69-2;J3QR35;J3QR01;J3QRS1	A8MT69;A8MT69-2;J3QR35;J3QR01;J3QRS1	Centromere protein X	STRA13	1.96909e-06	3.2414e-06	1.88692e-06	5.36045e-06	1.39073e-06	0	3.23614e-07	1.35516e-06	4.84422e-07	4.56723e-06	6.59487e-06	9.39365e-07	0.219782	0.361792	0.210611	0.598312	0.155228	0.0287827	0.0361205	0.151258	0.0540691	0.509776	0.736092	0.104848	2	2	2	2	2	1	2	2	0	1	2	1	2	2	2
intracellular;nucleus;organelle;membrane-bounded organelle;intracellular organelle;intracellular membrane-bounded organelle;intracellular part;cell part;nuclear inner membrane;membrane;nuclear matrix;organelle inner membrane;organelle membrane;nuclear membrane;organelle part;nuclear part;intracellular organelle part		nucleotide binding;nucleic acid binding;binding;zinc ion binding;ion binding;cation binding;metal ion binding;transition metal ion binding;RNA binding;structural molecule activity;protein binding			0.802852	1.03095	A8MXP9;P43243;D6REM6;B3KM87;P43243-2;D6R991;H0Y8T4;Q68E03;D6RBK5;D6RBI2;D6RE02;D6RIA2;D6RAM9;D6RAY2;D6R8Z5	A8MXP9;P43243;D6REM6;B3KM87;P43243-2	Matrin-3	MATR3	0.000389079	0.000523822	0.000411054	0.000544353	0.00048852	0.000363929	0.000291707	0.00036602	0.000477682	0.00053272	0.000529503	0.000469361	3.89211	5.24	4.11194	5.44538	4.88686	3.64053	2.91806	3.66144	4.77844	5.32901	5.29683	4.69521	27	27	27	13	15	15	19	13	13	12	14	16	17	21	13
mitochondrion;peroxisome;microbody;organelle;membrane-bounded organelle;intracellular organelle;intracellular membrane-bounded organelle;intracellular part;cytoplasmic part;cell part		catalytic activity;binding;hydrolase activity;ion binding;cation binding;metal ion binding	Peroxisome		0.373657	0.829157	A8MXV4	A8MXV4	Nucleoside diphosphate-linked moiety X motif 19, mitochondrial	NUDT19	2.59773e-05	2.72513e-05	3.67742e-05	3.41235e-05	1.82189e-05	1.66823e-05	2.87496e-05	2.58033e-05	2.01781e-05	4.41506e-05	2.38681e-05	5.26736e-05	0.615095	0.64526	0.870746	0.807983	0.43139	0.395005	0.680737	0.610974	0.477779	1.04541	0.565154	1.24721	7	7	7	4	5	5	5	3	4	2	3	4	6	4	4
	metabolic process	catalytic activity;N-acetyltransferase activity;acyltransferase activity;acetyltransferase activity;N-acyltransferase activity;transferase activity;transferase activity, transferring acyl groups;transferase activity, transferring acyl groups other than amino-acyl groups			0.277221	0.755757	B0AZT5	B0AZT5		NAA50	9.72664e-06	1.31337e-05	1.55561e-05	1.33043e-05	1.22507e-05	2.77001e-05	2.12543e-05	1.82271e-05	1.315e-05	1.20664e-05	1.70021e-05	4.60705e-05	0.892025	1.20448	1.42664	1.22013	1.1235	2.54037	1.94922	1.6716	1.20598	1.1066	1.55926	4.2251	4	1	1	2	2	2	2	3	2	1	1	2	3	3	2
mitochondrion;mitochondrial outer membrane;membrane;integral to membrane;outer membrane;organelle membrane;intrinsic to membrane;mitochondrial membrane;organelle outer membrane;organelle;membrane-bounded organelle;intracellular organelle;intracellular membrane-bounded organelle;organelle part;intracellular part;membrane part;mitochondrial part;cytoplasmic part;intracellular organelle part;cell pa…	regulation of cytokine production;negative regulation of cytokine production;response to molecule of bacterial origin;regulation of membrane depolarization;lipid metabolic process;steroid biosynthetic process;cellular component movement;response to stress;response to osmotic stress;hypotonic response;axonogenesis;aging;response to nutrient;behavior;metabolic process;steroid metabolic process;posi…	signal transducer activity;receptor activity;binding;steroid binding;androgen binding;lipid binding;benzodiazepine receptor activity;neurotransmitter receptor activity;neurotransmitter binding;hormone binding;molecular transducer activity;cholesterol binding;sterol binding	Neuroactive ligand-receptor interaction		0.584009	1.35257	B1AH87;P30536	B1AH87;P30536	Translocator protein	TSPO	0.000185364	0.000182247	0.000353458	6.31518e-05	9.30106e-05	4.26892e-05	0.000110428	5.51835e-05	0.000253421	0.000298719	5.66337e-05	1.87171e-05	15.582	15.32	29.7124	5.30866	7.81865	3.58854	9.28281	4.63882	21.303	25.1109	4.76073	1.57339	4	4	4	3	3	3	3	3	2	2	2	4	4	3	2
macromolecular complex;protein complex	one-carbon metabolic process;metabolic process;cellular process;methylation;cellular metabolic process;small molecule metabolic process;regulation of cell growth;protein modification process;protein methylation;protein alkylation;protein metabolic process;positive regulation of cell growth;regulation of growth;macromolecule metabolic process;macromolecule modification;macromolecule methylation;pr…	nucleic acid binding;catalytic activity;binding;methyltransferase activity;transferase activity;transferase activity, transferring one-carbon groups;protein binding;protein methyltransferase activity			0.669116	0.878551	B2RA97;Q9Y5N5;Q9Y5N5-2	B2RA97;Q9Y5N5	HemK methyltransferase family member 2	HEMK2;N6AMT1	7.62002e-06	3.21479e-06	6.06849e-06	3.89124e-06	6.87323e-06	1.95172e-06	9.4716e-06	2.8037e-06	4.4545e-06	4.05666e-06	3.87908e-06	9.06574e-06	0.331926	0.140035	0.264342	0.169501	0.299396	0.0850165	0.41258	0.122129	0.194037	0.176707	0.168972	0.394901	5	5	5	3	2	3	2	3	1	3	2	3	2	3	3
microtubule associated complex;macromolecular complex;protein complex;organelle part;intracellular part;cytoskeletal part;intracellular organelle part;cell part	multicellular organismal development;metabolic process;multicellular organismal process;developmental process;protein modification process;cellular process;protein prenylation;protein farnesylation;protein metabolic process;macromolecule metabolic process;macromolecule modification;cellular metabolic process;primary metabolic process;cellular macromolecule metabolic process;cellular protein metab…	catalytic activity;binding;zinc ion binding;transcription activator activity;transferase activity;transcription regulator activity;ion binding;cation binding;metal ion binding;transition metal ion binding;prenyltransferase activity;protein farnesyltransferase activity;protein binding;protein prenyltransferase activity;transferase activity, transferring alkyl or aryl (other than methyl) groups			0.0213684	2.81674	B4DL54;P49356;P49356-2;H0YID9;H0YHA3;H0YJ25;H0YHB4;H0YIM3;A0A0C4DFT6;Q8WUH1-3	B4DL54;P49356;P49356-2	Protein farnesyltransferase subunit beta	CHURC1-FNTB;FNTB	1.29577e-05	1.26462e-05	1.27466e-05	7.43674e-06	7.61334e-06	1.13852e-05	3.25888e-06	1.50792e-05	7.31206e-06	1.3659e-06	0	0	0.24548	0.23958	0.241482	0.140887	0.144233	0.21569	0.0617387	0.285671	0.138525	0.0258767	0.0346494	0.0568956	5	5	3	2	4	3	2	1	2	1	2	2	1	0	0
intracellular;mitochondrion;ribosome;membrane;integral to membrane;ribonucleoprotein complex;intrinsic to membrane;macromolecular complex;organelle;membrane-bounded organelle;non-membrane-bounded organelle;intracellular organelle;intracellular membrane-bounded organelle;intracellular non-membrane-bounded organelle;intracellular part;membrane part;cytoplasmic part;cell part;nucleus;nucleolus;mitoc…	translation;transport;mitochondrial transport;metabolic process;biosynthetic process;macromolecule biosynthetic process;cellular process;protein metabolic process;cellular macromolecule biosynthetic process;macromolecule metabolic process;cellular metabolic process;primary metabolic process;cellular biosynthetic process;cellular macromolecule metabolic process;cellular protein metabolic process;i…	structural constituent of ribosome;structural molecule activity;binding;transporter activity;dicarboxylic acid transmembrane transporter activity;organic acid transmembrane transporter activity;protein binding;anion transmembrane transporter activity;ion transmembrane transporter activity;inorganic anion transmembrane transporter activity;phosphate transmembrane transporter activity;sulfate trans…	Proximal tubule bicarbonate reclamation		0.166493	0.861085	B4DLN1;Q9UBX3;Q9UBX3-2;F6RGN5;I3L1E8;F6QW41	B4DLN1;Q9UBX3;Q9UBX3-2	Mitochondrial dicarboxylate carrier	SLC25A10	0.00037663	0.000334069	0.000389466	0.000378915	0.000334936	0.000425347	0.000638927	0.000338268	0.000479278	0.000368154	0.000393183	0.00043278	7.8303	6.94544	8.09718	7.87781	6.96346	8.84315	13.2836	7.03274	9.96441	7.65408	8.17445	8.99769	12	12	8	11	11	10	12	11	9	9	8	12	11	12	11
nucleus;cytoplasm;organelle;membrane-bounded organelle;intracellular organelle;intracellular membrane-bounded organelle;intracellular part;cell part	protein modification process;metabolic process;cellular process;protein arginylation;protein metabolic process;macromolecule metabolic process;macromolecule modification;cellular metabolic process;primary metabolic process;cellular macromolecule metabolic process;cellular protein metabolic process	catalytic activity;arginyltransferase activity;acyltransferase activity;transferase activity;transferase activity, transferring acyl groups;transferase activity, transferring acyl groups other than amino-acyl groups;transferase activity, transferring amino-acyl groups			0.0225017	5.0915	B4E107;F5GXE4;O95260-2;O95260;B4DK25;H0Y5C2;Q5SQQ1	B4E107;F5GXE4;O95260-2;O95260;B4DK25;H0Y5C2	Arginyl-tRNA--protein transferase 1	ATE1	2.58985e-05	2.34373e-05	2.14003e-05	5.24518e-06	2.48623e-05	2.41074e-05	0	2.26737e-06	6.2796e-06	2.30131e-05	8.56776e-06	1.52813e-06	0.541425	0.489971	0.447388	0.109654	0.519762	0.50398	0.0114232	0.0474008	0.131279	0.481104	0.179114	0.0319466	6	6	6	3	2	3	2	4	3	1	1	3	2	3	1
cell fraction;soluble fraction;nucleus;cytoplasm;mitochondrion;cis-Golgi network;organelle;membrane-bounded organelle;intracellular organelle;intracellular membrane-bounded organelle;organelle part;intracellular part;Golgi apparatus part;cytoplasmic part;intracellular organelle part;cell part	protein modification process;protein phosphorylation;phosphorus metabolic process;phosphate metabolic process;gamete generation;spermatogenesis;metabolic process;cellular process;phosphorylation;regulation of phosphate metabolic process;regulation of metabolic process;protein metabolic process;reproductive process;regulation of cellular metabolic process;multicellular organismal process;regulatio…	nucleotide binding;catalytic activity;protein kinase activity;protein serine-threonine kinase activity;binding;protein binding;ATP binding;zinc ion binding;kinase activity;transferase activity;transferase activity, transferring phosphorus-containing groups;phosphotransferase activity, alcohol group as acceptor;purine nucleotide binding;adenyl nucleotide binding;ribonucleotide binding;purine ribon…	Axon guidance;Fc gamma R-mediated phagocytosis;Regulation of actin cytoskeleton		0.615718	1.07792	B5MC51;P53671-3;P53671;F5GXC4;F5H2U0;P53671-2	B5MC51;P53671-3;P53671;F5GXC4;F5H2U0;P53671-2	LIM domain kinase 2	LIMK2;PPP1R14B	2.13891e-05	3.24041e-05	2.54868e-05	1.47335e-05	2.14734e-05	2.795e-05	1.67544e-05	1.63438e-05	2.35212e-05	2.16443e-05	2.91702e-05	2.44882e-05	0.300442	0.455164	0.358002	0.206955	0.301626	0.3926	0.235342	0.229574	0.330391	0.304027	0.409739	0.343973	6	6	3	1	4	5	2	3	4	2	2	5	3	5	5
		nucleic acid binding;catalytic activity;binding;hydrolase activity;hydrolase activity, acting on ester bonds			0.586326	0.804242	B5MCY1	B5MCY1	Tudor domain-containing protein 15	TDRD15	3.66557e-05	4.52108e-05	3.6955e-05	3.5103e-05	8.56771e-06	5.32759e-05	6.37432e-05	7.0702e-05	1.34296e-05	6.19148e-05	2.11972e-05	4.56538e-05	0.165324	0.203909	0.166674	0.158321	0.038642	0.240285	0.287494	0.31888	0.0605701	0.279248	0.0956034	0.205907	2	2	2	2	2	2	2	1	2	2	2	1	2	1	1
Golgi membrane;Golgi apparatus;vesicle membrane;membrane;integral to membrane;cytoplasmic vesicle membrane;Golgi-associated vesicle membrane;organelle membrane;intrinsic to membrane;Golgi cisterna membrane;organelle;membrane-bounded organelle;intracellular organelle;intracellular membrane-bounded organelle;organelle part;intracellular part;membrane part;Golgi apparatus part;cytoplasmic vesicle pa…	transport;ion transport;cellular ion homeostasis;regulation of pH;signal transduction;regulation of signal transduction;positive regulation of signal transduction;cellular process;regulation of intracellular protein kinase cascade;regulation of cell communication;positive regulation of cell communication;positive regulation of intracellular protein kinase cascade;protein transport;cellular homeos…	signal transducer activity;transporter activity;ion channel activity;voltage-gated ion channel activity;anion channel activity;voltage-gated anion channel activity;anion transmembrane transporter activity;ion transmembrane transporter activity;channel activity;passive transmembrane transporter activity;voltage-gated channel activity;gated channel activity;substrate-specific channel activity;trans…			0.0834008	0.575657	B7ZAQ6;B7ZAQ6-2;B7ZAQ6-3;P0CG08;U3KPV2;E9PKY3;A6NKF9;A0A087WW82;A0A087WW78	B7ZAQ6;B7ZAQ6-2;B7ZAQ6-3;P0CG08;U3KPV2;E9PKY3;A6NKF9;A0A087WW82	Golgi pH regulator A;Golgi pH regulator B;Putative Golgi pH regulator C	GPR89A;GPR89B;GPR89C	4.6545e-06	1.3973e-05	1.05714e-05	9.9127e-06	3.29724e-06	9.11039e-06	1.57321e-05	1.02435e-05	9.91384e-06	1.12917e-05	1.02886e-05	3.03109e-05	0.0879603	0.264061	0.199777	0.187329	0.0623109	0.172167	0.297303	0.19358	0.187351	0.21339	0.194433	0.572813	5	5	5	2	4	4	3	2	2	4	2	2	3	3	3
	organic acid metabolic process;cellular amino acid metabolic process;glutamine metabolic process;nitrogen compound metabolic process;metabolic process;glutamine family amino acid metabolic process;amine metabolic process;cellular process;carboxylic acid metabolic process;cellular nitrogen compound metabolic process;cellular ketone metabolic process;oxoacid metabolic process;cellular amine metabol…	catalytic activity;glutaminase activity;hydrolase activity;hydrolase activity, acting on carbon-nitrogen (but not peptide) bonds;hydrolase activity, acting on carbon-nitrogen (but not peptide) bonds, in linear amides			0.660203	0.890977	B8ZZA8	B8ZZA8		GLS	1.77913e-05	1.78219e-05	1.88879e-05	1.81252e-05	2.96788e-05	1.96884e-05	2.12055e-05	1.42592e-05	1.26331e-05	2.22344e-05	2.21166e-05	6.74976e-05	0.954775	0.95642	1.01362	0.972694	1.59272	1.05658	1.138	0.765223	0.677958	1.19321	1.1869	3.62228	8	1	0	5	7	7	7	6	4	5	5	7	7	7	7
endosome;endosome membrane;membrane;organelle membrane;late endosome membrane;organelle;membrane-bounded organelle;intracellular organelle;intracellular membrane-bounded organelle;organelle part;intracellular part;endosomal part;cytoplasmic part;intracellular organelle part;cell part	transport;protein transport;establishment of protein localization;establishment of localization				0.980308	1.00662	B8ZZL5;Q8WV92;H7C3Q6;F8WED5	B8ZZL5;Q8WV92;H7C3Q6	MIT domain-containing protein 1	MITD1	5.77594e-06	1.33969e-05	1.07127e-05	1.07448e-05	3.5015e-06	5.3275e-06	1.08516e-05	1.02096e-05	8.06311e-06	4.42167e-06	8.04679e-06	5.0246e-06	0.2508	0.581713	0.465164	0.466558	0.152041	0.231329	0.471195	0.443319	0.350113	0.191996	0.349405	0.218176	4	4	4	1	3	3	3	1	2	3	3	2	2	3	2
integral to membrane;intrinsic to membrane;membrane part;cell part;mitochondrion;mitochondrial inner membrane;integral to peroxisomal membrane;membrane;organelle inner membrane;organelle membrane;intrinsic to peroxisomal membrane;intrinsic to organelle membrane;integral to organelle membrane;mitochondrial membrane;organelle;membrane-bounded organelle;intracellular organelle;intracellular membrane…	response to reactive oxygen species;response to stress;response to oxidative stress;cellular process;response to inorganic substance;cellular component organization;extracellular matrix organization;developmental process;glomerular basement membrane development;cellular response to stress;cellular response to oxidative stress;cellular response to reactive oxygen species;response to chemical stimu…		Peroxisome		0.268988	0.817959	C9J473;A8MPV4;H0Y6M5;B5MC53;B5MCF8;E7EX18;P39210	C9J473;A8MPV4;H0Y6M5;B5MC53;B5MCF8;E7EX18;P39210	Protein Mpv17	MPV17	2.49817e-05	2.385e-05	3.43837e-05	2.52134e-05	1.69448e-05	1.57589e-05	2.81575e-05	2.71503e-05	2.943e-05	2.35619e-05	1.85142e-05	4.69235e-05	1.97359	1.88418	2.71636	1.9919	1.33866	1.24497	2.22448	2.14492	2.32501	1.86142	1.46265	3.70703	2	2	2	2	2	2	2	2	1	2	2	2	2	2	1
					0.37346	1.88668	C9J6N5;C9JQ40;C9JW51;Q9H098;Q9H098-2;C9J3Q3;X6RET8;C9JP05;F8WCJ2;C9JYP1;C9J6Y8	C9J6N5;C9JQ40;C9JW51;Q9H098;Q9H098-2;C9J3Q3;X6RET8;C9JP05	Protein FAM107B	FAM107B	9.656e-06	4.12263e-06	4.78328e-06	3.78962e-06	1.58316e-05	1.55747e-05	2.27482e-06	6.50614e-06	1.03212e-05	1.18508e-05	9.74799e-06	0	0.646189	0.27589	0.320101	0.253605	1.05947	1.04228	0.152233	0.435397	0.690702	0.79307	0.652345	0.0149606	4	4	4	3	1	2	3	3	3	1	1	3	3	3	0
nucleus;cytoplasm;signalosome;macromolecular complex;organelle;membrane-bounded organelle;intracellular organelle;intracellular membrane-bounded organelle;protein complex;organelle part;intracellular part;nuclear part;intracellular organelle part;cell part	MAPKKK cascade;inactivation of MAPK activity;regulation of protein phosphorylation;negative regulation of protein kinase activity;response to stress;cell cycle;signal transduction;intracellular protein kinase cascade;JNK cascade;regulation of signal transduction;cellular process;regulation of phosphate metabolic process;regulation of metabolic process;signal transduction via phosphorylation event…	binding;enzyme inhibitor activity;GTPase inhibitor activity;protein binding;enzyme regulator activity;GTPase regulator activity;nucleoside-triphosphatase regulator activity			0.999481	1.00014	C9JFE4;A0A096LP07;A8K070;Q13098-5;Q13098-7;Q13098;A0A096LPJ3;Q13098-6;J3KSA5;J3KRJ4;J3QS88;J3KTB0;J3QLT0;J3QS84;J3QLE8;J3QL53;J3KRE8;J3QQX0	C9JFE4;A0A096LP07;A8K070;Q13098-5;Q13098-7;Q13098;A0A096LPJ3;Q13098-6	COP9 signalosome complex subunit 1	GPS1	6.7628e-05	0.000121617	0.000105764	9.70349e-05	5.8612e-05	4.26439e-05	7.30878e-05	6.67132e-05	5.56428e-05	0.000140501	5.8372e-05	9.47336e-05	1.26713	2.27872	1.98168	1.81812	1.0982	0.799008	1.36943	1.24999	1.04257	2.63254	1.0937	1.775	13	13	13	8	9	10	11	7	4	6	8	7	11	7	8
nucleus;cytoplasm;organelle;membrane-bounded organelle;intracellular organelle;intracellular membrane-bounded organelle;intracellular part;cell part	regulation of cytokine production;regulation of translation;apoptosis;induction of apoptosis;cell death;regulation of biosynthetic process;negative regulation of biosynthetic process;negative regulation of metabolic process;cellular process;regulation of gene expression;regulation of macromolecule biosynthetic process;negative regulation of macromolecule biosynthetic process;negative regulation o…	nucleotide binding;nucleic acid binding;binding;RNA binding;single-stranded RNA binding;mRNA binding;protein binding;poly(A) RNA binding;AU-rich element binding;poly-purine tract binding			0.0485683	3.41247	C9JTN7;P31483-2;P31483;H7BY49;F8W8I6;P31483-3	C9JTN7;P31483-2;P31483;H7BY49;F8W8I6;P31483-3	Nucleolysin TIA-1 isoform p40	TIA1	1.11726e-05	1.54354e-05	1.66818e-05	1.31006e-05	1.76025e-05	1.86984e-06	0	0	4.5874e-06	8.41079e-06	8.66178e-06	2.76457e-06	0.353295	0.488093	0.527504	0.41426	0.556617	0.0591272	0.0221722	0.0383435	0.145061	0.265962	0.273899	0.0874199	5	2	2	2	3	3	3	2	1	0	1	3	3	2	2
					0.556962	0.885554	C9JVE2;C9J8R4;C9JRU6;C9J0B2;C9JUW4	C9JVE2;C9J8R4;C9JRU6;C9J0B2;C9JUW4	DCN1-like protein	DCUN1D1	4.76905e-05	4.54341e-05	3.73855e-05	4.6303e-05	3.92333e-05	3.54334e-05	4.42482e-05	4.20464e-05	5.57999e-05	4.47235e-05	0.000100361	2.32031e-05	1.68488	1.60516	1.32081	1.63586	1.38609	1.25184	1.56326	1.48548	1.97138	1.58006	3.54569	0.819751	7	7	1	6	5	5	6	4	3	6	4	6	5	6	4
cell fraction;membrane fraction;insoluble fraction;microsome;membrane;rough microsome;vesicular fraction;cell part	transport;response to organic substance;protein transport;response to cytokine stimulus;response to interferon-gamma;response to chemical stimulus;establishment of protein localization;response to stimulus;establishment of localization	transporter activity;binding;protein transmembrane transporter activity;protein transporter activity;primary active transmembrane transporter activity;P-P-bond-hydrolysis-driven transmembrane transporter activity;P-P-bond-hydrolysis-driven protein transmembrane transporter activity;active transmembrane transporter activity;transmembrane transporter activity;macromolecule transmembrane transporter…			0.109032	0.448467	C9JXC6;H7C1Q9;H7C069;A6NK38;F2Z2C7;A6NIF9;C9JJV4	C9JXC6;H7C1Q9;H7C069;A6NK38;F2Z2C7;A6NIF9;C9JJV4		SEC61A1;SEC61A2	1.33244e-06	1.92385e-06	2.71714e-06	1.85361e-06	1.04028e-06	0	2.36058e-06	2.56895e-06	1.83805e-06	1.66061e-06	2.24129e-06	6.59343e-06	0.12318	0.177854	0.251191	0.171361	0.0961707	0.0153173	0.218228	0.237492	0.169922	0.153518	0.207201	0.609543	3	1	1	2	2	2	2	2	1	2	2	2	2	2	2
intracellular;ribosome;ribonucleoprotein complex;macromolecular complex;organelle;non-membrane-bounded organelle;intracellular organelle;intracellular non-membrane-bounded organelle;intracellular part;cytoplasmic part;cell part	translation;metabolic process;biosynthetic process;macromolecule biosynthetic process;cellular process;protein metabolic process;cellular macromolecule biosynthetic process;macromolecule metabolic process;cellular metabolic process;primary metabolic process;cellular biosynthetic process;cellular macromolecule metabolic process;cellular protein metabolic process	structural constituent of ribosome;structural molecule activity			0.431256	2.07067	D6RAT0;D6RB09;D6RAS7;D6RGE0	D6RAT0;D6RB09;D6RAS7	40S ribosomal protein S3a	RPS3A	2.88519e-05	5.65312e-05	4.02552e-05	2.59145e-05	1.90685e-05	9.13426e-06	5.51615e-05	9.29075e-06	3.73322e-05	3.27342e-05	2.81124e-05	0	1.11453	2.18377	1.55504	1.00106	0.736605	0.352851	2.13086	0.358896	1.44212	1.26451	1.08597	0.00824899	20	1	0	15	16	14	15	14	13	13	16	16	15	16	13
endoplasmic reticulum;endoplasmic reticulum membrane;membrane;organelle membrane;organelle;membrane-bounded organelle;intracellular organelle;intracellular membrane-bounded organelle;organelle part;intracellular part;membrane part;endoplasmic reticulum part;cytoplasmic part;intracellular organelle part;cell part	carbohydrate metabolic process;lipid metabolic process;metabolic process;cellular process;lipid modification;lipid glycosylation;cellular metabolic process;primary metabolic process;cellular lipid metabolic process;glycosylation;protein modification process;protein glycosylation;protein N-linked glycosylation;dolichol-linked oligosaccharide biosynthetic process;biosynthetic process;oligosaccharid…	catalytic activity;binding;transferase activity;transferase activity, transferring glycosyl groups;transferase activity, transferring hexosyl groups;carbohydrate binding;N-acetylglucosaminyldiphosphodolichol N-acetylglucosaminyltransferase activity;UDP-glycosyltransferase activity;acetylglucosaminyltransferase activity	N-Glycan biosynthesis;Various types of N-glycan biosynthesis		0.562766	0.759291	D6RE84;A0A087WTT9;Q9NP73;A0A096LNJ4;A0A087WX43;A0A096LNL2;A0A096LP10;Q9NP73-2	D6RE84;A0A087WTT9;Q9NP73;A0A096LNJ4;A0A087WX43;A0A096LNL2;A0A096LP10;Q9NP73-2	Putative bifunctional UDP-N-acetylglucosamine transferase and deubiquitinase ALG13	ALG13	1.53816e-05	1.12038e-05	1.02442e-05	2.71086e-06	2.52537e-06	1.53277e-06	7.95195e-06	1.61934e-05	5.22022e-06	3.64091e-06	3.93899e-06	1.00278e-05	0.875246	0.637519	0.58292	0.154254	0.143699	0.087218	0.452484	0.921442	0.297042	0.207176	0.224138	0.570605	3	3	3	1	1	1	1	2	1	2	2	1	1	1	1
lytic vacuole;lysosome;vacuole;organelle;membrane-bounded organelle;intracellular organelle;intracellular membrane-bounded organelle;intracellular part;cytoplasmic part;cell part	cell morphogenesis;carbohydrate metabolic process;organelle organization;vacuole organization;lysosome organization;metabolic process;anatomical structure morphogenesis;organ morphogenesis;cellular process;cellular component organization;developmental process;cellular component morphogenesis;appendage morphogenesis;limb morphogenesis;homeostatic process;primary metabolic process;skeletal system m…	catalytic activity;hydrolase activity, hydrolyzing O-glycosyl compounds;binding;hydrolase activity;hydrolase activity, acting on glycosyl bonds;ion binding;cation binding;L-iduronidase activity	Glycosaminoglycan degradation;Lysosome		0.981665	1.00846	D6REB5;P35475;P35475-2;D6R9D5;H0Y9B3	D6REB5;P35475;P35475-2	Alpha-L-iduronidase	IDUA	1.03621e-05	1.7175e-05	1.36384e-05	1.31739e-05	9.67281e-06	8.33974e-06	1.12337e-05	3.17918e-06	1.20782e-05	2.96729e-05	7.19127e-06	2.6643e-05	0.179065	0.296796	0.235682	0.227655	0.167153	0.144117	0.194127	0.0549385	0.20872	0.512769	0.12427	0.460411	9	9	9	2	4	4	4	3	3	3	1	4	6	3	3
intracellular;ribosome;ribonucleoprotein complex;macromolecular complex;organelle;non-membrane-bounded organelle;intracellular organelle;intracellular non-membrane-bounded organelle;intracellular part;cytoplasmic part;cell part	translation;metabolic process;biosynthetic process;macromolecule biosynthetic process;cellular process;protein metabolic process;cellular macromolecule biosynthetic process;macromolecule metabolic process;cellular metabolic process;primary metabolic process;cellular biosynthetic process;cellular macromolecule metabolic process;cellular protein metabolic process	structural constituent of ribosome;structural molecule activity			0.879711	0.946943	D6RED7	D6RED7		RPS3A	1.62494e-05	1.34128e-05	1.36729e-05	1.4544e-05	1.01716e-05	2.12715e-06	1.30633e-05	1.30089e-05	1.34866e-05	1.21235e-05	9.38665e-06	4.98671e-06	1.4042	1.15907	1.18155	1.25683	0.878986	0.183819	1.12887	1.12417	1.16545	1.04766	0.811152	0.430929	12	1	1	9	10	9	9	8	7	8	10	10	9	10	7
					0.687575	0.599914	D6RF17	D6RF17		HNRNPH1	2.05096e-05	0	3.75943e-06	2.69972e-05	5.97672e-06	3.67574e-06	1.084e-05	0	1.24432e-05	3.58851e-05	9.09036e-06	8.19623e-06	3.7384	0.00838356	0.685251	4.92093	1.08941	0.669998	1.97587	0.0228047	2.26809	6.54098	1.65695	1.49397	5	1	1	3	2	4	4	4	4	4	2	3	3	4	4
cytoplasm;neuronal cell body;cell body;intracellular part;cell part		protein kinase C binding;binding;protein binding;enzyme binding;kinase binding;protein kinase binding			0.220111	2.85183	D6RF23	D6RF23		GNB2L1	2.15802e-05	1.63815e-05	1.84603e-05	1.51472e-05	1.57431e-05	1.52666e-05	1.80301e-05	1.60378e-05	1.24751e-05	1.18288e-05	9.1893e-06	0	1.91875	1.45652	1.64135	1.34678	1.39976	1.3574	1.6031	1.42596	1.1092	1.05173	0.817045	0.0100143	5	1	1	4	4	5	5	5	3	4	5	5	5	4	4
mitochondrion;organelle;membrane-bounded organelle;intracellular organelle;intracellular membrane-bounded organelle;intracellular part;cytoplasmic part;cell part;endosome		binding;protein binding			0.65062	0.70957	D6RI08;D6RDK1;D6RIV2;D6RDK6;Q9NX40;D6R9T5;D6RG39;D6RIT9;D6RBN5;Q9NX40-3;Q9NX40-2;Q9NX40-4	D6RI08;D6RDK1;D6RIV2;D6RDK6;Q9NX40;D6R9T5;D6RG39;D6RIT9;D6RBN5;Q9NX40-3;Q9NX40-2;Q9NX40-4	OCIA domain-containing protein 1	OCIAD1	4.48753e-06	1.86045e-05	2.3021e-06	1.27086e-06	3.98937e-06	0	5.58146e-06	7.50048e-06	5.30945e-06	1.74103e-06	2.0814e-06	1.27824e-06	0.400101	1.65874	0.205252	0.113308	0.355685	0.0120239	0.497633	0.66873	0.473381	0.155227	0.185574	0.113966	2	2	2	1	2	1	1	1	0	2	2	1	1	1	1
mitochondrial respiratory chain;organelle part;intracellular part;membrane part;mitochondrial part;cytoplasmic part;intracellular organelle part;mitochondrial membrane part;cell part;respiratory chain;mitochondrion;mitochondrial inner membrane;membrane;organelle inner membrane;organelle membrane;mitochondrial membrane;organelle;membrane-bounded organelle;intracellular organelle;intracellular memb…		catalytic activity;cytochrome-c oxidase activity;transporter activity;cation transmembrane transporter activity;electron carrier activity;heme-copper terminal oxidase activity;ion transmembrane transporter activity;monovalent inorganic cation transmembrane transporter activity;hydrogen ion transmembrane transporter activity;oxidoreductase activity;oxidoreductase activity, acting on a heme group o…	Oxidative phosphorylation;Cardiac muscle contraction;Alzheimer's disease;Parkinson's disease;Huntington's disease		0.178602	0.602492	D6RIE3;P14406;D6RGV5;H0UI06;D6R9C3;D6RA35	D6RIE3;P14406;D6RGV5;H0UI06	Cytochrome c oxidase subunit 7A2, mitochondrial	COX7A2	6.3772e-05	0.000168879	5.02979e-05	3.67224e-05	7.08208e-05	3.85663e-05	6.73825e-05	7.06367e-05	0.000181673	0.000224905	4.2613e-05	0.000137069	6.21317	16.4535	4.90042	3.57779	6.89993	3.75743	6.56493	6.88198	17.7	21.912	4.1517	13.3544	4	4	4	2	3	3	3	3	2	3	3	3	3	3	3
Golgi membrane;Golgi apparatus;membrane;integral to membrane;organelle membrane;intrinsic to membrane;Golgi cisterna membrane;organelle;membrane-bounded organelle;intracellular organelle;intracellular membrane-bounded organelle;organelle part;intracellular part;membrane part;Golgi apparatus part;cytoplasmic part;intracellular organelle part;cell part	carbohydrate metabolic process;metabolic process;primary metabolic process;polysaccharide biosynthetic process;polysaccharide metabolic process;aminoglycan metabolic process;aminoglycan biosynthetic process;glycosaminoglycan biosynthetic process;proteoglycan metabolic process;protein modification process;nitrogen compound metabolic process;negative regulation of cell proliferation;biosynthetic pr…	catalytic activity;transferase activity;transferase activity, transferring glycosyl groups;binding;UDP-glycosyltransferase activity;galactosyltransferase activity;transferase activity, transferring hexosyl groups;UDP-galactosyltransferase activity;ion binding;cation binding;xylosylprotein 4-beta-galactosyltransferase activity;metal ion binding	Glycosaminoglycan biosynthesis - chondroitin sulfate;Glycosaminoglycan biosynthesis - heparan sulfate		0.770123	0.934079	D6RJI5;Q9UBV7;H0Y9D6	D6RJI5;Q9UBV7	Beta-1,4-galactosyltransferase 7;Xylosylprotein 4-beta-galactosyltransferase	B4GALT7	2.39757e-05	2.38559e-05	3.43507e-05	2.21458e-05	1.33051e-05	1.33282e-05	1.58069e-05	2.77807e-05	2.01539e-05	3.08345e-05	1.21434e-05	3.50556e-05	1.24336	1.23715	1.7814	1.14846	0.689991	0.691191	0.81973	1.44068	1.04516	1.59905	0.629748	1.81795	5	5	5	5	3	5	4	4	3	3	4	4	5	4	3
		catalytic activity;phosphoprotein phosphatase activity;hydrolase activity;hydrolase activity, acting on ester bonds;phosphatase activity;phosphoric ester hydrolase activity			0.278473	0.715263	E5RFI3;E5RHP4	E5RFI3;E5RHP4	Serine/threonine-protein phosphatase	PPP2CB;PPP2CA	7.432e-06	7.93783e-06	4.62989e-06	3.04398e-06	5.91406e-06	2.72986e-06	1.67773e-05	1.07511e-05	4.80012e-06	5.44432e-06	3.91423e-06	5.43293e-06	0.51287	0.547776	0.319501	0.21006	0.408119	0.188383	1.15778	0.741913	0.331248	0.375704	0.270115	0.374917	4	1	1	3	3	3	3	2	2	4	3	3	4	4	3
mitochondrion;organelle;membrane-bounded organelle;intracellular organelle;intracellular membrane-bounded organelle;intracellular part;cytoplasmic part;cell part	nucleobase, nucleoside, nucleotide and nucleic acid metabolic process;transcription, DNA-dependent;regulation of transcription, DNA-dependent;nitrogen compound metabolic process;metabolic process;biosynthetic process;macromolecule biosynthetic process;regulation of biosynthetic process;negative regulation of biosynthetic process;negative regulation of metabolic process;cellular process;regulation…	regulatory region DNA binding;regulatory region nucleic acid binding;nucleic acid binding;DNA binding;binding;promoter binding;sequence-specific DNA binding;transcription regulatory region DNA binding			0.266323	1.47119	E5RIK9;Q96E29-3;Q96E29-2;Q96E29;E5RIY4	E5RIK9;Q96E29-3;Q96E29-2;Q96E29	Transcription termination factor 3, mitochondrial	MTERF3	3.67513e-06	1.09884e-06	9.84104e-07	1.6768e-06	4.00951e-06	0	1.1061e-06	1.09219e-06	9.11473e-07	1.77078e-06	1.30061e-06	6.82346e-07	0.0884209	0.0264374	0.0236768	0.0403425	0.0964659	0.015799	0.0266119	0.0262772	0.0219294	0.0426036	0.0312917	0.0164167	3	3	3	2	1	1	1	2	0	1	1	1	2	1	1
integral to membrane;intrinsic to membrane;membrane part;cell part;nucleus;nuclear envelope;nuclear outer membrane;nucleolus;cytoplasm;Golgi apparatus;cytoskeleton;membrane;outer membrane;sarcomere;organelle membrane;nuclear membrane;organelle envelope;organelle outer membrane;envelope;macromolecular complex;SUN-KASH complex;organelle;membrane-bounded organelle;non-membrane-bounded organelle;intr…	organelle organization;nucleus organization;cytoskeleton organization;Golgi organization;cell death;cellular process;cellular component organization;death;cell differentiation;developmental process;maintenance of protein location in cell;establishment of nucleus localization;muscle cell differentiation;nuclear matrix organization;maintenance of protein location;cellular developmental process;esta…	actin binding;binding;protein binding;cytoskeletal protein binding;lamin binding			0.711933	0.798276	E7ENN3;Q8NF91;Q8NF91-4;A0A0C4DG40;Q8NF91-8;Q8NF91-2;Q8NF91-3;Q5JV20;F8WAI0;H0Y326;H0Y325;Q8NF91-9;Q8NF91-11;Q8NF91-7	E7ENN3;Q8NF91;Q8NF91-4;A0A0C4DG40;Q8NF91-8;Q8NF91-2	Nesprin-1	SYNE1	0.000210146	0.000142751	1.96534e-05	1.33777e-05	1.62338e-05	0.000126028	0.000141902	0.000168133	3.66143e-05	3.14239e-05	5.95965e-05	3.81166e-05	0.217806	0.147954	0.0203698	0.0138653	0.0168255	0.130622	0.147074	0.174262	0.0379489	0.0325694	0.061769	0.039506	4	4	4	2	2	2	1	1	1	2	3	2	2	1	2
organellar small ribosomal subunit;mitochondrion;mitochondrial small ribosomal subunit;ribosome;small ribosomal subunit;ribonucleoprotein complex;macromolecular complex;organelle;membrane-bounded organelle;non-membrane-bounded organelle;intracellular organelle;intracellular membrane-bounded organelle;intracellular non-membrane-bounded organelle;organelle part;intracellular part;mitochondrial part…	translation;metabolic process;biosynthetic process;macromolecule biosynthetic process;cellular process;protein metabolic process;cellular macromolecule biosynthetic process;macromolecule metabolic process;cellular metabolic process;primary metabolic process;cellular biosynthetic process;cellular macromolecule metabolic process;cellular protein metabolic process	structural constituent of ribosome;structural molecule activity;binding;protein binding			0.0502436	0.55853	E7EPW2;P82663-3;P82663-2;P82663	E7EPW2;P82663-3;P82663-2;P82663	28S ribosomal protein S25, mitochondrial	MRPS25	1.31204e-05	1.57315e-05	8.4033e-06	4.334e-06	6.44694e-06	4.97812e-06	8.47961e-06	1.16961e-05	1.27919e-05	1.49315e-05	1.60395e-05	2.6155e-05	1.01347	1.21516	0.649104	0.334775	0.497987	0.38453	0.654998	0.903452	0.988094	1.15337	1.23895	2.02032	3	3	3	2	2	2	1	1	1	1	2	2	2	2	2
	metabolic process	catalytic activity;N-acetyltransferase activity;acyltransferase activity;acetyltransferase activity;N-acyltransferase activity;transferase activity;transferase activity, transferring acyl groups;transferase activity, transferring acyl groups other than amino-acyl groups			0.399446	1.35601	E7EQ69;C9JZU6;C9J5J3	E7EQ69		NAA50	3.79096e-06	1.4929e-05	1.4335e-05	1.73644e-05	5.07696e-06	5.84934e-06	7.66142e-06	6.19959e-06	1.32337e-05	7.43992e-06	5.60542e-06	2.56712e-06	0.196311	0.773084	0.742326	0.899196	0.262905	0.302902	0.396738	0.321039	0.685294	0.385268	0.290271	0.132935	7	1	1	4	4	4	4	6	4	3	3	5	5	6	5
chromosome, centromeric region;kinetochore;condensed chromosome kinetochore;chromosome;cytoplasm;Golgi apparatus;trans-Golgi network;microtubule organizing center;spindle;kinetochore microtubule;cytosol;cytoskeleton;microtubule;spindle microtubule;cytoplasmic microtubule;cell cortex;macromolecular complex;organelle;membrane-bounded organelle;non-membrane-bounded organelle;intracellular organelle;…	M phase of mitotic cell cycle;microtubule cytoskeleton organization;mitotic prometaphase;mitotic cell cycle;M phase;nuclear division;chemotaxis;organelle organization;cytoskeleton organization;microtubule-based process;microtubule nucleation;negative regulation of microtubule depolymerization;cell cycle;mitosis;establishment or maintenance of cell polarity;axon guidance;response to external stimu…	binding;catalytic activity;protein binding;microtubule binding;cytoskeletal protein binding;galactoside 2-alpha-L-fucosyltransferase activity;fucosyltransferase activity;tubulin binding;transferase activity;transferase activity, transferring glycosyl groups;transferase activity, transferring hexosyl groups;alpha(1,2)-fucosyltransferase activity;microtubule plus-end binding			0.829362	0.929407	E7ERI8;E7EW49;O75122-3;O75122;E3W994;J3KR49;H7C5M8;H7C4X8;D6RBU8;B3KR06;E7ENG2;O75122-2	E7ERI8;E7EW49;O75122-3;O75122;E3W994;J3KR49	CLIP-associating protein 2	CLASP2	2.38982e-05	4.49934e-06	7.89177e-06	1.34219e-05	9.96885e-06	7.19142e-06	1.17128e-05	2.61812e-05	8.90848e-06	1.36246e-05	6.30186e-06	5.40104e-06	0.144287	0.027165	0.047647	0.0810352	0.0601875	0.0434186	0.070717	0.158071	0.0537854	0.0822592	0.0380478	0.0326091	8	4	4	5	5	7	8	6	6	6	6	6	6	7	4
vacuole;organelle;membrane-bounded organelle;intracellular organelle;intracellular membrane-bounded organelle;intracellular part;cytoplasmic part;cell part;cytoplasm	proteolysis;metabolic process;protein metabolic process;macromolecule metabolic process;primary metabolic process;peptide metabolic process;cellular process;cellular metabolic process	catalytic activity;aminopeptidase activity;binding;peptidase activity;metallopeptidase activity;exopeptidase activity;zinc ion binding;hydrolase activity;ion binding;cation binding;metal ion binding;transition metal ion binding;peptidase activity, acting on L-amino acid peptides;protein binding			0.820466	1.03956	E7ETB3;Q9ULA0;E7EMB6;B9ZVU2;F8WAN0;C9JBE1;E7EPX3;E5RJ35;C9JRG3;C9J1E2	E7ETB3;Q9ULA0;E7EMB6	Aspartyl aminopeptidase	DNPEP	4.81154e-05	3.72737e-05	4.69962e-05	5.25605e-05	6.84417e-05	3.69082e-05	2.65553e-05	4.9429e-05	3.73366e-05	4.98464e-05	5.04094e-05	7.20032e-05	0.882818	0.683897	0.862285	0.964377	1.25576	0.677191	0.487236	0.906922	0.685049	0.914579	0.92491	1.32111	12	12	12	4	6	6	6	6	6	6	6	5	7	6	5
microtubule;macromolecular complex;protein complex;organelle part;intracellular part;cytoskeletal part;intracellular organelle part;cell part	negative regulation of microtubule depolymerization;negative regulation of organelle organization;regulation of microtubule polymerization or depolymerization;negative regulation of microtubule polymerization or depolymerization;regulation of microtubule depolymerization;regulation of microtubule-based process;regulation of organelle organization;negative regulation of protein complex disassembly…				0.279911	1.10156	E7EVA0;P27816-4;B5MEG9;H0Y2V1;F8W9U4;P27816-3	E7EVA0	Microtubule-associated protein	MAP4	0.0013194	0.00123003	0.00120522	0.00138566	0.00187562	0.00161382	0.00132276	0.00138564	0.00134512	0.00127315	0.0014206	0.00102974	5.37565	5.01153	4.91044	5.64561	7.64188	6.57522	5.38935	5.64551	5.48043	5.18722	5.78796	4.19549	47	47	3	21	24	24	26	28	28	25	23	27	28	30	26
cell fraction;membrane fraction;insoluble fraction;cytoplasm;synaptosome;cell junction;intracellular part;membrane part;cytoplasmic part;plasma membrane part;cell part;synapse;perinuclear region of cytoplasm	apoptosis;cell adhesion;cell death;cellular process;programmed cell death;death;cell-cell adhesion;biological adhesion	binding;protein binding	Regulation of actin cytoskeleton		0.220649	1.51348	E7EVJ5;Q96F07-2;Q96F07;H7C229;E7EW33;A0A087WWZ1;A0A087WVE1;A0A087WTQ3;A0A0G2JRX2;A0A087WU52;A0A0G2JRV9;A0A087WWL1;A0A087WV63;A0A0G2JRF5;A0A087WWY5;A0A087WZL7	E7EVJ5;Q96F07-2;Q96F07;H7C229;E7EW33	Cytoplasmic FMR1-interacting protein 2	CYFIP2	8.76624e-06	5.76237e-06	8.70247e-06	1.56893e-05	7.75933e-06	4.35663e-06	3.84025e-06	2.88884e-06	1.10012e-05	9.87674e-06	6.70858e-06	2.39889e-06	0.061483	0.040415	0.0610357	0.110038	0.0544209	0.0305557	0.026934	0.0202612	0.077158	0.0692716	0.0470513	0.0168249	16	2	2	9	12	11	14	11	11	9	10	12	16	10	11
		enzyme inhibitor activity;endopeptidase inhibitor activity;cysteine-type endopeptidase inhibitor activity;calcium-dependent cysteine-type endopeptidase inhibitor activity;enzyme regulator activity;peptidase inhibitor activity;peptidase regulator activity;endopeptidase regulator activity			0.366225	1.2194	E7EVY3;H0Y9H6;A0A0A0MR45;H0YD33	E7EVY3;H0Y9H6;A0A0A0MR45;H0YD33		CAST	3.23541e-06	4.71108e-06	3.41384e-06	3.11884e-06	8.61435e-06	6.58806e-06	0	0	5.44761e-06	4.0484e-06	4.71601e-06	2.40435e-06	0.043186	0.0628831	0.0455677	0.04163	0.114984	0.0879369	0.0478972	0.0416712	0.0727143	0.0540378	0.0629489	0.0320931	19	1	1	7	8	8	8	10	10	5	5	9	8	9	6
kinetochore;spindle pole;cytoplasm;cytosol;cytoskeleton;microtubule;microtubule associated complex;dynein complex;macromolecular complex;organelle;non-membrane-bounded organelle;intracellular organelle;intracellular non-membrane-bounded organelle;protein complex;organelle part;intracellular part;chromosomal part;cytoskeletal part;cytoplasmic part;intracellular organelle part;cell part;membrane;in…	G2-M transition of mitotic cell cycle;mitotic cell cycle;nuclear division;organelle organization;cell cycle;mitosis;nervous system development;cell death;cellular process;cellular component organization;death;cell cycle process;cell cycle phase;developmental process;organelle fission;system development;anatomical structure development;cellular component organization or biogenesis;cellular compone…	motor activity;catalytic activity;binding;protein binding;pyrophosphatase activity;hydrolase activity;hydrolase activity, acting on acid anhydrides;hydrolase activity, acting on acid anhydrides, in phosphorus-containing anhydrides;nucleoside-triphosphatase activity;transporter activity;inorganic anion exchanger activity;anion transmembrane transporter activity;ion transmembrane transporter activi…	Vasopressin-regulated water reabsorption;Huntington's disease		0.0288831	1.29362	E7EX90;Q14203-3;Q14203;Q14203-6;Q14203-4;Q14203-5;Q14203-2;Q6AWB1;E7EWF7;C9J1B7;C9JZA4;C9JTE5;C9JJN7;C9JJD0;C9JKG6;E9PCY0	E7EX90;Q14203-3;Q14203;Q14203-6;Q14203-4;Q14203-5;Q14203-2;Q6AWB1	Dynactin subunit 1	DCTN1;DKFZp686E0752	9.70469e-05	0.000118597	0.000143659	0.000154814	0.000120168	0.000101407	7.90007e-05	9.84239e-05	0.000100977	0.000116195	9.74689e-05	7.48544e-05	0.697727	0.852663	1.03285	1.11305	0.863961	0.729078	0.567983	0.707627	0.72598	0.835393	0.700762	0.538173	22	22	22	9	12	14	13	8	7	9	11	13	14	12	9
	metabolic process	catalytic activity;transferase activity;transferase activity, transferring phosphorus-containing groups;phosphotransferase activity, alcohol group as acceptor			0.040106	0.367163	E9PAM4	E9PAM4			9.15947e-07	1.09914e-06	7.1239e-06	8.65061e-06	8.2399e-06	3.33062e-06	1.25011e-05	8.69582e-06	6.83329e-06	9.16132e-06	9.13464e-06	1.11801e-05	0.0178833	0.0214601	0.13909	0.168898	0.160879	0.0650284	0.244077	0.169781	0.133416	0.178869	0.178348	0.218284	7	7	0	1	1	3	3	3	2	3	2	2	3	3	2
nucleus;cytoplasm;nascent polypeptide-associated complex;macromolecular complex;organelle;membrane-bounded organelle;intracellular organelle;intracellular membrane-bounded organelle;protein complex;intracellular part;cytoplasmic part;cell part	nucleobase, nucleoside, nucleotide and nucleic acid metabolic process;transcription, DNA-dependent;translation;nitrogen compound metabolic process;transport;metabolic process;biosynthetic process;macromolecule biosynthetic process;cellular process;protein transport;RNA metabolic process;protein metabolic process;RNA biosynthetic process;cellular nitrogen compound metabolic process;cellular macrom…	nucleic acid binding;DNA binding;binding			0.00917214	1.35291	E9PAV3;F8VZJ2;H0YHX9;Q13765;E9PAV3-2;F8W0W4;F8W1N5;F8VNW4;F8VZ58;Q9H009	E9PAV3;F8VZJ2;H0YHX9;Q13765;E9PAV3-2;F8W0W4;F8W1N5;F8VNW4	Nascent polypeptide-associated complex subunit alpha, muscle-specific form;Nascent polypeptide-associated complex subunit alpha	NACA	0.000791265	0.000564514	0.00055868	0.000612254	0.000669587	0.000768134	0.000448143	0.000486718	0.000603357	0.000526674	0.000512097	0.000361044	3.85193	2.7481	2.7197	2.9805	3.2596	3.73933	2.18159	2.36938	2.93719	2.56389	2.49293	1.75759	7	7	5	7	7	6	6	6	5	5	6	7	6	6	6
intracellular;cell part;cytoplasm;plasma membrane;membrane;intracellular part	signal transduction;small GTPase mediated signal transduction;regulation of signal transduction;cellular process;regulation of signaling;intracellular signal transduction;regulation of response to stimulus;regulation of biological process;regulation of cellular process;response to stimulus;regulation of small GTPase mediated signal transduction;cellular response to stimulus;biological regulation;…	guanyl-nucleotide exchange factor activity;enzyme regulator activity;GTPase regulator activity;nucleoside-triphosphatase regulator activity;binding;protein binding;Ras GTPase binding;enzyme binding;GTP-dependent protein binding;small GTPase binding;GTPase binding			0.152489	0.756689	E9PCH4;Q8TEU7;Q8TEU7-2;A0A0A6YYB7;A0A0A0MR23;Q8TEU7-5;Q8TEU7-3;Q8TEU7-4;D6RE77;B7Z7Y1;A0A0A6YYJ1;Q8TEU7-6	E9PCH4;Q8TEU7;Q8TEU7-2;A0A0A6YYB7;A0A0A0MR23;Q8TEU7-5;Q8TEU7-3;Q8TEU7-4;D6RE77;B7Z7Y1;A0A0A6YYJ1;Q8TEU7-6	Rap guanine nucleotide exchange factor 6	RAPGEF6	5.80861e-06	3.75758e-06	8.26986e-06	5.92623e-06	2.99099e-06	5.68381e-06	5.75297e-06	5.20525e-06	8.46905e-06	6.48667e-06	5.9438e-06	9.90727e-06	0.0313657	0.0202904	0.0446561	0.0320008	0.0161509	0.0306918	0.0310652	0.0281076	0.0457317	0.0350271	0.0320957	0.0534979	6	6	5	1	2	3	2	1	2	2	2	2	3	3	2
membrane;integral to membrane;intrinsic to membrane;membrane part;cell part		binding			0.202357	1.6497	E9PCV1;E7EPD9;H7BXS2;Q9NRC1-3;Q9NRC1-2;Q9NRC1;E9PF01;E7EMS3;E7EPW5;G3XAH9;B7Z4U3;B7Z4L1;E7ENZ9;Q9NRC1-7;Q9NRC1-6;Q9NRC1-5;Q9NRC1-4	E9PCV1;E7EPD9;H7BXS2;Q9NRC1-3;Q9NRC1-2;Q9NRC1;E9PF01;E7EMS3;E7EPW5;G3XAH9;B7Z4U3;B7Z4L1;E7ENZ9;Q9NRC1-7;Q9NRC1-6;Q9NRC1-5;Q9NRC1-4	Suppressor of tumorigenicity 7 protein	ST7	6.82854e-07	1.07911e-06	1.62678e-06	4.43073e-06	1.17796e-06	2.16592e-06	0	8.11371e-07	6.85676e-07	7.02333e-07	2.11551e-06	4.33199e-07	0.0114191	0.0180455	0.0272042	0.0740937	0.0196986	0.03622	0.0313945	0.0135683	0.0114663	0.0117449	0.035377	0.00724425	2	2	2	1	1	1	2	1	1	0	1	1	1	1	1
					0.154121	3.25098	E9PIL8	E9PIL8		SF3B2	1.31501e-05	1.60415e-05	4.10229e-06	6.64918e-06	1.53206e-05	1.69404e-05	0	9.52956e-06	6.11322e-06	1.16429e-05	1.59197e-05	0	1.54398	1.88347	0.481659	0.780695	1.79883	1.98901	0.0424564	1.11889	0.717767	1.36702	1.86917	0.0380391	2	1	1	1	2	2	2	2	1	1	2	2	1	2	2
lytic vacuole;lysosome;vacuole;organelle;membrane-bounded organelle;intracellular organelle;intracellular membrane-bounded organelle;intracellular part;cytoplasmic part;cell part	proteolysis;metabolic process;protein metabolic process;macromolecule metabolic process;primary metabolic process;regulation of gene expression;posttranscriptional regulation of gene expression;regulation of metabolic process;regulation of protein stability;protein destabilization;regulation of biological process;regulation of macromolecule metabolic process;biological regulation;regulation of bi…	catalytic activity;endopeptidase activity;cysteine-type endopeptidase activity;peptidase activity;cysteine-type peptidase activity;hydrolase activity;peptidase activity, acting on L-amino acid peptides;binding;protein binding	Lysosome		0.143353	2.13787	E9PKT6;P09668;A0A087X0D5	E9PKT6;P09668;A0A087X0D5	Pro-cathepsin H;Cathepsin H mini chain;Cathepsin H;Cathepsin H heavy chain;Cathepsin H light chain	CTSH	4.64805e-06	3.69866e-06	3.82679e-06	1.91135e-05	1.02297e-05	5.22896e-06	1.92447e-06	2.98628e-06	4.42947e-06	1.47869e-05	2.38282e-06	0	0.315443	0.251012	0.259708	1.29715	0.694248	0.354867	0.130605	0.202665	0.300609	1.00352	0.161712	0.0533051	3	3	3	1	1	1	2	1	1	1	1	1	2	2	0
nucleus;organelle;membrane-bounded organelle;intracellular organelle;intracellular membrane-bounded organelle;intracellular part;cell part	protein modification process;protein dephosphorylation;phosphorus metabolic process;phosphate metabolic process;metabolic process;cellular process;dephosphorylation;protein metabolic process;peptidyl-tyrosine dephosphorylation;macromolecule metabolic process;macromolecule modification;cellular metabolic process;primary metabolic process;cellular macromolecule metabolic process;cellular protein me…	catalytic activity;phosphoprotein phosphatase activity;protein tyrosine phosphatase activity;hydrolase activity;hydrolase activity, acting on ester bonds;phosphatase activity;phosphoric ester hydrolase activity;binding;protein binding;enzyme binding;ubiquitin protein ligase binding;ion binding;cation binding;metal ion binding			0.80238	1.0575	E9PL57;Q15843;F8VSA6;E9PS38;S4R3E9;Q86V88;Q86V88-3;Q86V88-2	E9PL57;Q15843;F8VSA6;E9PS38;S4R3E9	NEDD8	NEDD8-MDP1;NEDD8	1.90013e-05	2.75663e-05	2.27534e-05	2.42231e-05	4.35192e-05	4.21563e-05	4.69933e-05	2.71346e-05	2.55276e-05	1.48172e-05	3.75597e-05	2.09041e-05	0.97263	1.41105	1.16469	1.23992	2.22764	2.15788	2.40547	1.38896	1.3067	0.758455	1.92259	1.07003	3	3	3	2	2	1	2	2	3	2	2	2	2	2	2
					0.126367	0.680123	E9PLD3;A0A0B4J220;E9PRG8	E9PLD3;A0A0B4J220;E9PRG8	Uncharacterized protein C11orf98	C11orf98	3.03383e-05	4.1322e-05	6.85106e-05	4.41089e-05	4.79119e-05	4.96767e-05	6.11491e-05	6.02735e-05	4.71149e-05	4.11994e-05	7.5302e-05	0.000169104	2.61537	3.56224	5.90609	3.80249	4.13033	4.28247	5.27148	5.19599	4.06163	3.55168	6.49155	14.578	2	2	2	2	2	2	2	2	2	2	2	2	2	2	1
		nucleotide binding;nucleic acid binding;binding			0.547154	0.641977	E9PMU7	E9PMU7		PUF60	1.73406e-05	2.29628e-05	1.8009e-05	2.28482e-05	1.80472e-05	0	8.17031e-06	1.39034e-05	3.0444e-05	2.72946e-05	2.15946e-05	7.53872e-06	0.643603	0.852272	0.668412	0.84802	0.669829	0.0135025	0.303244	0.516031	1.12994	1.01305	0.801492	0.279803	9	1	1	7	6	7	7	5	5	5	6	8	8	7	5
		nucleotide binding;binding;ATP binding;purine nucleotide binding;adenyl nucleotide binding;ribonucleotide binding;purine ribonucleotide binding;adenyl ribonucleotide binding;purine ribonucleoside triphosphate binding			0.687117	1.26935	E9PN89	E9PN89		HSPA8	2.10146e-05	1.52151e-05	1.50934e-05	1.36596e-06	2.05595e-05	2.31951e-05	1.83612e-05	1.49222e-05	2.2565e-05	2.31612e-06	1.21139e-05	4.33241e-06	0.603554	0.43699	0.433493	0.0392314	0.590486	0.666181	0.527349	0.428578	0.648085	0.0665207	0.347921	0.12443	22	1	1	19	18	18	18	18	15	18	19	19	19	17	19
integral to membrane;intrinsic to membrane;membrane part;cell part;lytic vacuole;autophagic vacuole membrane;lysosome;lysosomal membrane;vacuole;vacuolar membrane;membrane;organelle membrane;cytoplasmic vesicle;vesicle;organelle;membrane-bounded organelle;intracellular organelle;intracellular membrane-bounded organelle;organelle part;intracellular part;vacuolar part;cytoplasmic part;intracellular…	transport;protein transport;establishment of protein localization;establishment of localization;autophagy;metabolic process;catabolic process;cellular process;cellular metabolic process;cellular catabolic process				0.579501	1.20433	E9PSI1;O15321;E9PL78;E9PJM1;E9PMQ9;O15321-2;E9PQY7;E9PS99;G3V1B9;E9PNW2;E9PJC4	E9PSI1;O15321;E9PL78;E9PJM1;E9PMQ9;O15321-2	Transmembrane 9 superfamily member 1	TM9SF1	5.73655e-05	2.63172e-05	6.61854e-05	3.29891e-05	2.16903e-05	3.49319e-05	6.84247e-05	2.42823e-05	4.61225e-05	3.46526e-05	9.66982e-06	3.18771e-05	0.620933	0.284861	0.716401	0.357079	0.234779	0.378108	0.740639	0.262835	0.499237	0.375085	0.104668	0.345043	9	9	5	5	5	5	6	4	5	6	4	6	5	4	4
					0.658998	1.49812	F5GY56;F5H2I0;H0YGF3	F5GY56		PRPF19	8.76741e-06	3.65281e-06	3.04135e-06	7.523e-06	0	2.04564e-05	4.33372e-06	2.25037e-06	1.99778e-06	0	1.36052e-06	0.000126552	0.316307	0.131785	0.109725	0.271412	0.0400517	0.738017	0.156351	0.0811879	0.0720754	0.0158305	0.0490844	4.5657	7	1	1	5	5	5	5	4	5	5	5	5	4	5	5
					0.320215	1.24194	F5H136;F5H676;F5H726	F5H136;F5H676;F5H726	T-complex protein 1 subunit alpha	TCP1	2.45671e-05	3.66397e-05	2.31222e-05	1.78684e-05	3.88224e-05	1.7144e-05	2.80736e-05	3.00851e-05	1.94989e-05	1.84672e-05	2.08129e-05	1.06565e-05	1.70392	2.54125	1.6037	1.23931	2.69263	1.18907	1.94712	2.08663	1.3524	1.28085	1.44353	0.739112	11	1	1	9	8	10	9	8	7	11	9	9	9	9	9
					0.197534	1.25288	F5H2F4;V9GYY3;V9GY75	F5H2F4		MTHFD1	8.70697e-06	4.15373e-06	4.48913e-06	5.30489e-06	6.56441e-06	3.25244e-06	4.21028e-06	0	4.44639e-06	5.41905e-06	4.30837e-06	0	0.0787178	0.0375529	0.0405852	0.0479603	0.0593473	0.0294046	0.0380642	0.0315134	0.0401988	0.0489924	0.038951	0.0282132	45	1	1	30	35	29	31	25	27	27	26	32	34	33	30
membrane;cell part	nucleobase, nucleoside, nucleotide and nucleic acid metabolic process;purine nucleotide metabolic process;GTP catabolic process;purine nucleotide catabolic process;nucleoside phosphate metabolic process;nitrogen compound metabolic process;signal transduction;small GTPase mediated signal transduction;metabolic process;cell proliferation;catabolic process;nucleotide metabolic process;nucleoside tri…	nucleotide binding;catalytic activity;GTPase activity;binding;GTP binding;pyrophosphatase activity;hydrolase activity;hydrolase activity, acting on acid anhydrides;hydrolase activity, acting on acid anhydrides, in phosphorus-containing anhydrides;purine nucleotide binding;nucleoside-triphosphatase activity;guanyl nucleotide binding;ribonucleotide binding;purine ribonucleotide binding;guanyl ribon…			0.258153	4.55167	F5H823;B7ZB78	F5H823;B7ZB78		RAP1B	8.47556e-05	9.63678e-05	9.89413e-05	8.22742e-05	0.000146224	9.56801e-05	0.000197589	0	0.000104877	0.000151539	0	0.000199924	7.11275	8.08726	8.30323	6.90451	12.2713	8.02955	16.5819	0.0284833	8.80138	12.7173	0.0411976	16.7778	5	1	1	3	3	3	3	3	2	3	2	3	4	3	4
					0.0215907	0.387996	F5H867	F5H867		SLC3A2	2.21548e-06	1.58571e-06	2.22842e-06	0	2.11503e-06	3.12013e-06	5.00589e-06	7.16071e-06	2.52359e-06	5.25476e-06	2.6608e-06	4.55769e-06	0.150131	0.107455	0.151008	0.025796	0.143324	0.211434	0.339221	0.485241	0.17101	0.356086	0.180308	0.308849	6	2	1	1	3	3	2	4	3	2	4	3	3	4	4
nucleus;organelle;membrane-bounded organelle;intracellular organelle;intracellular membrane-bounded organelle;intracellular part;cell part;chromatin assembly complex;cytoplasmic membrane-bounded vesicle;cytoplasmic vesicle;vesicle;membrane-bounded vesicle;macromolecular complex;melanosome;protein complex;organelle part;nuclear part;cytoplasmic part;intracellular organelle part;pigment granule	chromatin organization;nucleosome assembly;organelle organization;cellular process;cellular component organization;cellular component assembly;cellular macromolecular complex subunit organization;cellular macromolecular complex assembly;nucleosome organization;macromolecular complex subunit organization;chromosome organization;macromolecular complex assembly;protein-DNA complex assembly;protein-D…	binding;protein binding			0.475042	1.18588	F8W118;F8VV59;B7Z9C2;P55209-3;P55209;F8VRJ2;F8VY35;F5H4R6;H0YIV4;P55209-2;H0YH88;H0YHC3;F8VUX1;F8W0J6;F8W020;F8VXI6;F8VVB5;B7Z4K9	F8W118;F8VV59;B7Z9C2;P55209-3;P55209;F8VRJ2;F8VY35;F5H4R6;H0YIV4;P55209-2;H0YH88;H0YHC3;F8VUX1;F8W0J6;F8W020;F8VXI6	Nucleosome assembly protein 1-like 1	NAP1L1	0.000310163	0.000282701	0.000387572	0.000448296	0.000447507	0.000278426	0.000709424	0.000217137	0.000183537	0.000429236	0.00025759	0.000218327	12.5602	11.4482	15.695	18.1541	18.1221	11.2751	28.7286	8.79312	7.43247	17.3822	10.4313	8.84128	12	12	4	5	4	5	8	5	5	6	5	5	7	5	5
					0.230223	2.30257	F8W543	F8W543		NAP1L1	0	1.85945e-05	2.16744e-05	1.84852e-05	2.6715e-05	3.49245e-05	1.65423e-05	0	1.4504e-05	1.15286e-05	1.18362e-05	9.31786e-06	0.081406	0.486767	0.567393	0.483905	0.699344	0.914254	0.433046	0.0124459	0.379686	0.301796	0.309849	0.243923	9	1	1	4	4	5	7	5	5	6	4	5	6	5	5
nucleus;nucleolus;Golgi apparatus;trans-Golgi network;plasma membrane;membrane;integral to membrane;cytoplasmic membrane-bounded vesicle;transport vesicle;intrinsic to membrane;cytoplasmic vesicle;vesicle;membrane-bounded vesicle;organelle;membrane-bounded organelle;non-membrane-bounded organelle;intracellular organelle;intracellular membrane-bounded organelle;intracellular non-membrane-bounded o…		binding;protein binding			0.477881	0.661392	F8W8W7;O43493;O43493-2;J3KQ45;O43493-5;O43493-3;O43493-4;O43493-6	F8W8W7;O43493;O43493-2;J3KQ45;O43493-5;O43493-3;O43493-4;O43493-6	Trans-Golgi network integral membrane protein 2	TGOLN2	1.14231e-05	8.61709e-06	9.35893e-06	9.60431e-06	2.50455e-06	0	4.41979e-06	7.78284e-06	8.83858e-06	1.044e-05	5.38392e-06	5.83468e-06	0.223904	0.168903	0.183444	0.188253	0.0490915	0.00738243	0.0866319	0.152551	0.173244	0.204633	0.10553	0.114365	6	6	6	1	1	1	1	1	0	1	1	1	1	1	1
	cell cycle arrest;cellular process;cell cycle process;negative regulation of cell cycle;negative regulation of biological process;negative regulation of cellular process;regulation of biological process;regulation of cellular process;regulation of cell cycle;biological regulation	actin binding;binding;calcium ion binding;protein binding;cytoskeletal protein binding;ion binding;cation binding;metal ion binding			0.0589033	2.66137	F8W9J4;E7ERU0	F8W9J4;E7ERU0		DST	0	0	2.57265e-06	4.28876e-06	4.41248e-06	3.13244e-06	2.37828e-06	2.37958e-06	1.96775e-06	5.83625e-06	2.15771e-06	1.7797e-06	0.0408507	0.0197976	0.00303392	0.00505773	0.00520364	0.00369409	0.0028047	0.00280624	0.00232057	0.0068827	0.00254459	0.0020988	81	1	1	20	34	53	47	44	42	20	26	35	42	48	27
endoplasmic reticulum;plasma membrane;membrane;integral to membrane;intrinsic to membrane;organelle;membrane-bounded organelle;intracellular organelle;intracellular membrane-bounded organelle;intracellular part;membrane part;cytoplasmic part;cell part					0.166752	0.640108	F8WBF4;C9K0I4;F8WDH1;P56557	F8WBF4;C9K0I4;F8WDH1;P56557	Transmembrane protein 50B	TMEM50B	5.24712e-06	5.94759e-06	1.37353e-06	5.41493e-06	7.03274e-06	5.43964e-06	1.00403e-05	7.47144e-06	5.29667e-06	6.93864e-06	3.79555e-06	1.23357e-05	1.06247	1.20431	0.278121	1.09645	1.42404	1.10145	2.03303	1.51287	1.07251	1.40498	0.768548	2.49781	1	1	1	1	1	1	1	1	1	1	1	1	1	1	1
					0.232454	2.01431	F8WDK9	F8WDK9		PDCD6IP	1.06416e-05	8.18385e-06	8.42052e-06	7.40617e-06	5.89209e-06	2.53981e-06	7.43528e-06	2.90741e-06	4.16057e-06	8.8618e-06	5.26114e-06	0	0.980972	0.754411	0.776228	0.682722	0.54315	0.234127	0.685406	0.268014	0.383533	0.816906	0.484987	0.0267488	4	1	1	3	3	4	3	3	3	3	3	4	3	3	2
					0.250107	0.608787	G3V325;C9JJT5;P56134-4;P56134-2;O75127	G3V325;C9JJT5;P56134-4;P56134-2	ATP synthase subunit f, mitochondrial	ATP5J2-PTCD1;ATP5J2	9.44344e-05	0.000103544	0.000121813	0.000104684	1.73064e-05	2.58191e-05	5.81858e-05	0.000118282	9.53155e-05	0.000141018	5.48844e-05	0.000215558	1.12276	1.23107	1.44828	1.24462	0.205762	0.306972	0.691791	1.40629	1.13324	1.6766	0.652539	2.56284	5	5	3	3	3	4	4	3	3	3	3	4	4	4	4
ubiquitin ligase complex;cullin-RING ubiquitin ligase complex;macromolecular complex;protein complex;intracellular part;cell part;CUL4 RING ubiquitin ligase complex	protein modification process;metabolic process;cellular process;protein ubiquitination;protein metabolic process;protein modification by small protein conjugation;macromolecule metabolic process;macromolecule modification;cellular metabolic process;primary metabolic process;cellular macromolecule metabolic process;cellular protein metabolic process;protein modification by small protein conjugatio…	binding;protein binding			0.275895	0.743058	G3V3G9;Q5TAQ9;V9GY54;Q5TAQ9-2;V9GZ39;V9GYZ9;Q5TAQ8	G3V3G9;Q5TAQ9	DDB1- and CUL4-associated factor 8	DCAF8	5.32486e-06	8.88156e-06	1.04724e-05	1.03902e-05	1.48948e-05	2.22699e-05	1.67666e-05	1.88705e-05	1.01693e-05	8.48653e-06	1.45116e-05	2.55929e-05	0.0628287	0.104795	0.123565	0.122596	0.175746	0.262765	0.197832	0.222656	0.119989	0.100134	0.171224	0.301974	10	10	8	2	3	2	3	4	4	3	3	2	3	4	3
membrane;integral to membrane;intrinsic to membrane;membrane part;cell part					0.724054	0.901603	G5E9P4;C9J4B6;Q8N755-2;Q8N755;B5MC27	G5E9P4;C9J4B6;Q8N755-2;Q8N755;B5MC27	PQ-loop repeat-containing protein 3	PQLC3	2.27037e-06	3.36182e-06	5.60237e-06	5.44156e-06	2.01209e-06	3.70359e-06	7.44535e-06	2.77532e-06	2.19739e-06	2.92866e-06	3.02875e-06	8.015e-06	0.12201	0.180666	0.301073	0.292431	0.10813	0.199032	0.400116	0.149147	0.118088	0.157387	0.162766	0.430729	2	2	2	1	1	2	2	2	2	2	1	1	1	1	1
cytoskeleton;organelle;non-membrane-bounded organelle;intracellular organelle;intracellular non-membrane-bounded organelle;intracellular part;cell part	organelle organization;cytoskeleton organization;cellular process;cellular component organization;actin filament-based process;actin cytoskeleton organization;cortical cytoskeleton organization;cortical actin cytoskeleton organization;cellular component organization or biogenesis;cellular component organization or biogenesis at cellular level;cellular component organization at cellular level	binding;protein binding;cytoskeletal protein binding			0.342755	1.31285	H0Y5B0;E9PMG5	H0Y5B0		EPB41L2	2.56558e-06	4.35799e-06	4.64825e-06	3.46065e-06	5.4339e-06	1.11835e-05	3.41635e-06	3.31938e-06	3.06174e-06	4.5432e-06	1.87268e-06	7.22619e-06	0.0610474	0.103697	0.110604	0.0823455	0.129299	0.266109	0.0812913	0.0789839	0.0728536	0.108105	0.0445601	0.171946	12	2	2	4	4	4	7	6	4	5	3	5	4	5	7
					0.512634	0.742767	H0Y5L2;H0YCS9;H0Y525	H0Y5L2;H0YCS9		ECHDC1	3.60126e-06	3.39313e-06	8.92847e-06	3.22263e-06	0	0	3.17739e-06	3.29597e-06	3.13018e-06	4.26186e-06	1.59679e-06	4.99216e-06	0.127799	0.120413	0.316848	0.114363	0.0306605	0.0218474	0.112757	0.116965	0.111082	0.151242	0.0566658	0.177159	9	1	1	8	8	8	9	5	5	6	6	8	7	8	6
					0.0254269	0.495209	H0YF29;Q6P1X6;Q6P1X6-2	H0YF29;Q6P1X6;Q6P1X6-2	UPF0598 protein C8orf82	C8orf82	3.20997e-06	3.51873e-06	3.04594e-06	2.81452e-06	4.01052e-06	9.8826e-07	5.15207e-06	3.68361e-06	3.95829e-06	5.4236e-06	5.36702e-06	1.19006e-05	0.112682	0.123521	0.106924	0.0988001	0.140784	0.0346916	0.180857	0.129308	0.138951	0.190388	0.188403	0.417757	3	3	3	2	2	2	1	1	1	1	1	1	2	1	1
					0.192005	2.44663	H0YK59	H0YK59		CD276	8.19714e-06	7.97342e-06	7.6048e-06	1.18779e-05	4.96591e-06	1.78869e-05	4.29573e-06	1.06237e-05	0	1.53632e-05	1.07325e-05	0	0.466488	0.453757	0.432779	0.675953	0.282603	1.01792	0.244464	0.60458	0.0359127	0.8743	0.610774	0.0293002	2	1	1	1	1	2	1	2	1	1	2	1	2	2	1
					0.401293	1.27074	H0YLF3;F5H6I0	H0YLF3;F5H6I0		B2M	8.38141e-06	1.24857e-05	8.91197e-06	1.50494e-05	9.18346e-06	3.45581e-06	7.96401e-06	8.66967e-06	6.19676e-06	7.66989e-06	1.06106e-05	3.03823e-06	0.986234	1.46918	1.04866	1.77085	1.08061	0.406643	0.937118	1.02015	0.729167	0.90251	1.24854	0.357506	4	1	1	2	3	3	3	3	2	2	1	3	3	2	2
					0.376704	1.29314	H0YLW0	H0YLW0		SRP14	1.07923e-05	2.89888e-05	3.60546e-05	1.63135e-05	2.47711e-05	3.40252e-05	1.44789e-05	1.73221e-05	3.07875e-05	1.07271e-05	3.4365e-05	1.16524e-05	1.95078	5.23992	6.51712	2.94878	4.47754	6.15028	2.61715	3.13108	5.56504	1.939	6.21171	2.10625	2	2	2	1	1	1	1	2	1	1	1	1	1	1	1
intracellular;nucleus;nucleolus;cytoplasm;cytosol;organelle;membrane-bounded organelle;non-membrane-bounded organelle;intracellular organelle;intracellular membrane-bounded organelle;intracellular non-membrane-bounded organelle;organelle part;intracellular part;nuclear part;cytoplasmic part;intracellular organelle part;cell part	nucleobase, nucleoside, nucleotide and nucleic acid metabolic process;RNA processing;mRNA processing;nitrogen compound metabolic process;apoptosis;anti-apoptosis;metabolic process;cell death;RNA splicing;cellular process;regulation of cell death;programmed cell death;RNA metabolic process;mRNA metabolic process;death;cellular nitrogen compound metabolic process;regulation of apoptosis;negative re…	nucleic acid binding;RNA binding;binding;protein binding;identical protein binding			0.0374399	0.307903	H3BM67;H3BUP2;H3BUN4;O60936;O60936-3;O60936-1;H3BQJ5;J3QLT7	H3BM67;H3BUP2;H3BUN4;O60936;O60936-3;O60936-1;H3BQJ5	Nucleolar protein 3	NOL3	4.44724e-06	3.80971e-06	8.56975e-06	7.35658e-06	1.43345e-06	0	4.56505e-06	5.74068e-06	9.92334e-06	1.05984e-05	1.31586e-05	4.06043e-05	0.296048	0.253609	0.57048	0.48972	0.0954233	0.0545543	0.303891	0.382151	0.660587	0.705522	0.875954	2.70299	5	5	5	2	2	2	3	1	0	2	2	3	3	4	5
cytoplasm;endoplasmic reticulum;Sec61 translocon complex;cytosol;endomembrane system;membrane;integral to membrane;intrinsic to membrane;macromolecular complex;organelle;membrane-bounded organelle;intracellular organelle;intracellular membrane-bounded organelle;protein complex;organelle part;intracellular part;membrane part;endoplasmic reticulum part;cytoplasmic part;intracellular organelle part;…	protein targeting;protein targeting to membrane;cotranslational protein targeting to membrane;transport;intracellular protein transport;protein transport;establishment of protein localization;intracellular transport;establishment of localization;establishment of localization in cell	binding;protein binding			0.374889	0.584759	H3BN98;Q15041;H3BPJ2;Q15041-2;H3BTX6;H3BS91;Q15041-3	H3BN98			7.80249e-05	9.39584e-05	8.21964e-05	8.14794e-05	4.84999e-05	2.68378e-06	4.77944e-05	8.65097e-05	0.000121567	6.44425e-05	7.81118e-05	6.31753e-05	2.87194	3.45842	3.02549	2.99909	1.78518	0.0987847	1.75922	3.18425	4.47464	2.372	2.87514	2.32536	9	3	3	6	6	7	8	6	4	5	6	7	6	5	6
cytoplasm;cytoskeleton;organelle;non-membrane-bounded organelle;intracellular organelle;intracellular non-membrane-bounded organelle;intracellular part;cell part	cell cycle arrest;cellular process;cell cycle process;negative regulation of cell cycle;negative regulation of biological process;negative regulation of cellular process;regulation of biological process;regulation of cellular process;regulation of cell cycle;biological regulation	actin binding;binding;calcium ion binding;protein binding;microtubule binding;cytoskeletal protein binding;tubulin binding;ion binding;cation binding;metal ion binding;actin filament binding			0.00820864	1.83653	H3BPE1;H3BQK9;Q9UPN3;Q9UPN3-2;Q9UPN3-3;Q9UPN3-4;H0Y390;Q9UPN3-5;E9PNZ4;E9PLY0;H0YD69;H0Y314;H0Y4F5;H0Y6T5;H0Y7I1;E9PS75	H3BPE1;H3BQK9;Q9UPN3;Q9UPN3-2;Q9UPN3-3;Q9UPN3-4;H0Y390;Q9UPN3-5	Microtubule-actin cross-linking factor 1, isoforms 1/2/3/5	MACF1	0.000349214	0.000356987	0.000497655	0.000394844	0.000436172	0.000511414	0.000131232	0.000160548	0.000315193	0.00031698	0.000361641	0.000187073	0.407546	0.416617	0.580783	0.460798	0.509029	0.596839	0.153153	0.187366	0.367842	0.369927	0.422049	0.218321	122	121	87	48	55	69	76	63	63	26	33	62	65	62	41
		nucleotide binding;nucleic acid binding;binding			0.926329	0.989809	H7BXH8;Q8WVV9-2;C9JJZ7;Q8WVV9-3	H7BXH8;Q8WVV9-2;C9JJZ7;Q8WVV9-3	Heterogeneous nuclear ribonucleoprotein L-like	HNRNPLL	0.000210714	0.000280916	0.00020797	0.000221071	0.000361843	0.000279685	0.000320501	0.000263395	0.000291305	0.000216477	0.000232329	0.000236799	8.73715	11.6481	8.62337	9.16661	15.0037	11.597	13.2894	10.9215	12.0788	8.97612	9.63342	9.81876	2	2	1	1	1	1	2	1	1	1	1	2	1	1	1
cytoplasm;endoplasmic reticulum;organelle;membrane-bounded organelle;intracellular organelle;intracellular membrane-bounded organelle;intracellular part;cytoplasmic part;cell part	organic acid metabolic process;nucleobase, nucleoside, nucleotide and nucleic acid metabolic process;protein modification process;protein methylation;cellular amino acid metabolic process;cellular modified amino acid metabolic process;one-carbon metabolic process;coenzyme metabolic process;sulfur compound metabolic process;nitrogen compound metabolic process;metabolic process;protein alkylation;n…	catalytic activity;protein-L-isoaspartate (D-aspartate) O-methyltransferase activity;binding;protein binding;methyltransferase activity;O-methyltransferase activity;protein methyltransferase activity;S-adenosylmethionine-dependent methyltransferase activity;carboxyl-O-methyltransferase activity;transferase activity;transferase activity, transferring one-carbon groups;identical protein binding;pro…			0.358885	0.851296	H7BY58;P22061-2;P22061;A0A0A0MRJ6;F6S8N6;C9J0F2;F8WDT3;F8WAV5;F8WAX2	H7BY58;P22061-2;P22061;A0A0A0MRJ6;F6S8N6	Protein-L-isoaspartate O-methyltransferase;Protein-L-isoaspartate(D-aspartate) O-methyltransferase	PCMT1	0.000142749	0.000110542	5.89616e-05	0.000130197	6.39395e-05	0.000101704	0.000144378	0.000122654	9.48149e-05	0.000125849	0.000109435	8.95009e-05	4.70217	3.64129	1.94221	4.28873	2.10618	3.35014	4.75585	4.04025	3.12323	4.14548	3.60482	2.94818	12	12	12	8	6	6	6	6	6	8	7	7	6	7	7
plasma membrane;membrane;integral to membrane;intrinsic to membrane;membrane part;cell part	response to biotic stimulus;response to stimulus				0.340321	1.81513	H7C469;A6NMD0	H7C469			5.00421e-06	7.44019e-06	8.27704e-06	6.28441e-06	8.09526e-06	0	0	3.09993e-06	3.43429e-06	3.22881e-06	4.75121e-06	1.82501e-06	0.180176	0.267883	0.298014	0.226269	0.291469	0.0128181	0.0188522	0.111613	0.123651	0.116253	0.171067	0.0657091	12	2	2	9	8	11	10	9	6	7	9	9	10	10	9
					0.17494	3.90384	H7C4L9	H7C4L9		ATP1B3	1.17839e-05	1.64313e-05	7.6335e-06	6.01867e-06	4.32164e-06	6.40736e-05	1.08896e-05	1.20017e-05	4.85535e-06	6.05053e-06	3.7838e-06	0	4.22454	5.89062	2.73661	2.1577	1.54931	22.9704	3.90393	4.30262	1.74064	2.16912	1.35649	0.0171732	3	1	1	2	1	2	2	1	2	2	2	2	2	2	1
					0.795565	1.12347	H9KV75;G3V2W4;G3V2X9;G3V2E8	H9KV75		ACTN1	4.346e-06	5.70844e-06	5.70159e-06	4.0953e-06	0	1.17757e-06	1.70978e-06	4.78296e-06	2.52152e-06	6.85746e-06	8.10364e-07	3.45871e-06	0.0458317	0.0601997	0.0601275	0.043188	0.0123203	0.0124183	0.0180309	0.0504399	0.0265913	0.072317	0.00854589	0.0364747	43	1	1	32	31	34	34	27	29	28	33	34	35	37	34
intracellular;nucleus;organelle;membrane-bounded organelle;intracellular organelle;intracellular membrane-bounded organelle;intracellular part;cell part	nucleobase, nucleoside, nucleotide and nucleic acid metabolic process;transcription, DNA-dependent;transcription initiation, DNA-dependent;transcription termination, DNA-dependent;regulation of transcription, DNA-dependent;transcription initiation from RNA polymerase II promoter;termination of RNA polymerase II transcription;nitrogen compound metabolic process;metabolic process;biosynthetic proce…	nucleic acid binding;DNA binding;RNA binding;binding;protein binding;zinc ion binding;ion binding;cation binding;metal ion binding;transition metal ion binding			0.0612998	1.65026	I3L0M3;P56270-2;P56270;I3L411;H3BPU3;I3L4Y2;H3BQS2;H3BQI4;I3L2Z5;A0A087WWR2;P56270-4;P56270-3	I3L0M3;P56270-2;P56270;I3L411;H3BPU3;I3L4Y2;H3BQS2;H3BQI4;I3L2Z5;A0A087WWR2;P56270-4;P56270-3	Myc-associated zinc finger protein	MAZ	6.0067e-06	6.17986e-06	5.15519e-06	9.50514e-06	7.09222e-06	9.81783e-06	4.02061e-06	3.28014e-06	9.42454e-06	4.2686e-06	5.83939e-06	2.02399e-06	0.597266	0.614483	0.512598	0.945126	0.705202	0.976219	0.399782	0.326155	0.937112	0.424441	0.580629	0.201252	2	2	2	1	1	1	1	1	1	1	1	1	1	1	1
					0.0935582	3.193	I3L1Z9	I3L1Z9		ANKFY1	4.4054e-06	4.03072e-06	2.80495e-06	2.45219e-06	4.06764e-06	1.7564e-06	2.84551e-06	0	2.46914e-06	2.81794e-06	2.05084e-06	0	0.670584	0.61355	0.426966	0.373269	0.61917	0.267357	0.433139	0.0192209	0.375849	0.428943	0.312176	0.0244462	2	1	1	2	2	2	2	2	2	1	1	2	1	2	0
					0.0477469	1.79398	I3L4C0;I3L459;I3L2X8;I3L3W1;I3NI10	I3L4C0;I3L459;I3L2X8		PITPNA	8.19068e-05	5.57097e-05	4.57823e-05	2.89855e-05	2.11509e-05	2.41435e-05	3.49432e-05	2.02961e-05	1.88586e-05	2.45183e-05	2.35713e-05	1.20005e-05	6.14086	4.17677	3.43247	2.17315	1.58577	1.81013	2.61983	1.52167	1.4139	1.83823	1.76723	0.899721	3	1	1	2	1	2	1	2	2	1	1	1	1	3	1
MIS12-MIND type complex;chromosome, centromeric region;kinetochore;condensed chromosome kinetochore;nucleus;chromosome;cytosol;macromolecular complex;organelle;membrane-bounded organelle;non-membrane-bounded organelle;intracellular organelle;intracellular membrane-bounded organelle;intracellular non-membrane-bounded organelle;protein complex;organelle part;intracellular part;chromosomal part;cyto…	M phase of mitotic cell cycle;mitotic prometaphase;mitotic cell cycle;M phase;nuclear division;protein complex assembly;organelle organization;cell cycle;chromosome segregation;mitosis;cellular process;cellular component organization;cell cycle process;cell cycle phase;cellular component assembly;cellular macromolecular complex subunit organization;cellular macromolecular complex assembly;cellula…	binding;protein binding			0.797793	1.12568	I3L4K6;Q9H081	I3L4K6;Q9H081	Protein MIS12 homolog	MIS12	2.60083e-06	4.197e-06	6.10429e-06	8.73076e-06	2.56322e-06	3.86755e-06	6.09172e-06	0	7.70256e-06	4.9865e-06	5.52725e-06	4.23047e-06	0.175589	0.283351	0.412118	0.589438	0.17305	0.261109	0.411269	0.0349774	0.520022	0.336653	0.37316	0.285611	4	4	4	1	2	2	3	1	1	2	0	4	2	2	1
nucleus;nucleolus;cytosol;plasma membrane;cell-cell junction;adherens junction;membrane;cell junction;organelle;membrane-bounded organelle;non-membrane-bounded organelle;intracellular organelle;intracellular membrane-bounded organelle;intracellular non-membrane-bounded organelle;organelle part;intracellular part;membrane part;nuclear part;cytoplasmic part;intracellular organelle part;plasma membr…	cell communication;cell adhesion;signal transduction;cell-cell signaling;cellular process;cellular component organization;cellular component assembly;biological adhesion;signaling;cell junction assembly;cell junction organization;adherens junction organization;cell-cell junction organization;regulation of biological process;regulation of cellular process;response to stimulus;cellular response to …	binding;protein binding;protein C-terminus binding			0.0437803	1.38426	J3KN01;P55196;A8MQ02;P55196-5;Q5TIG5;P55196-6;H0Y8L4;H0Y948;F8W9I4;E9PFY5;H0Y8U8;H0Y9I0;H0YA98	J3KN01;P55196;A8MQ02;P55196-5;Q5TIG5;P55196-6	Afadin	MLLT4	4.09702e-05	5.24769e-05	5.0973e-05	5.02693e-05	4.56604e-05	2.95081e-05	2.16633e-05	2.70509e-05	3.44266e-05	4.80451e-05	3.50281e-05	3.10731e-05	0.197333	0.252755	0.245511	0.242122	0.219923	0.142125	0.104341	0.130291	0.165816	0.231409	0.168713	0.149663	22	22	1	9	8	12	13	11	8	5	5	11	11	11	3
					0.336571	0.805829	J3KN66;Q5JTV8-3;Q5JTV8-2	J3KN66;Q5JTV8-3;Q5JTV8-2	Torsin-1A-interacting protein 1	TOR1AIP1	1.84447e-05	2.49595e-05	3.93914e-05	3.10783e-05	3.38842e-05	4.83998e-05	2.86184e-05	3.8272e-05	3.40046e-05	2.8985e-05	3.72585e-05	8.39242e-05	0.271962	0.36802	0.580815	0.458241	0.499613	0.713641	0.421969	0.56431	0.501388	0.427375	0.549365	1.23744	10	10	1	4	5	7	6	5	5	5	5	6	7	6	6
cell fraction;membrane fraction;insoluble fraction;mitochondrion;mitochondrial outer membrane;microsome;membrane;integral to membrane;outer membrane;organelle membrane;intrinsic to membrane;mitochondrial membrane;organelle outer membrane;vesicular fraction;organelle;membrane-bounded organelle;intracellular organelle;intracellular membrane-bounded organelle;organelle part;intracellular part;membra…	generation of precursor metabolites and energy;transport;metabolic process;cellular process;electron transport chain;cellular metabolic process;establishment of localization;oxidation-reduction process	binding;iron ion binding;enzyme activator activity;heme binding;enzyme regulator activity;ion binding;cation binding;metal ion binding;tetrapyrrole binding;transition metal ion binding			0.290648	1.24035	J3KNF8;H3BUX2;O43169;D6RFH4;J3QR91	J3KNF8;H3BUX2;O43169;D6RFH4	Cytochrome b5 type B	CYB5B	0.000130145	8.96829e-05	9.14011e-05	6.57989e-05	0.000137269	9.46994e-05	8.4819e-05	6.24379e-05	8.29283e-05	0.000127026	0.000105368	4.26291e-05	7.7959	5.37216	5.47509	3.94147	8.22263	5.67266	5.0808	3.74014	4.96755	7.60908	6.31174	2.55356	7	7	7	4	5	5	5	3	4	4	4	5	5	4	4
Golgi membrane;endoplasmic reticulum;endoplasmic reticulum membrane;Golgi apparatus;membrane;organelle membrane;organelle;membrane-bounded organelle;intracellular organelle;intracellular membrane-bounded organelle;organelle part;intracellular part;membrane part;Golgi apparatus part;endoplasmic reticulum part;cytoplasmic part;intracellular organelle part;cell part	transport;cellular process;protein transport;vesicle-mediated transport;establishment of protein localization;establishment of localization				0.130497	0.834034	J3KNL6;F1T0I1;O15027;O15027-2;O15027-4;O15027-3;O15027-5;X6RGP5;A0A0C4DH09;Q8N9G1	J3KNL6;F1T0I1;O15027;O15027-2;O15027-4;O15027-3;O15027-5;X6RGP5;A0A0C4DH09	Protein transport protein Sec16A	SEC16A	3.66996e-05	3.18528e-05	2.18265e-05	2.72941e-05	2.59985e-05	4.00615e-05	3.85825e-05	3.00576e-05	3.97425e-05	3.11905e-05	3.44449e-05	4.35199e-05	0.145697	0.126455	0.0866509	0.108357	0.103214	0.159044	0.153172	0.119328	0.157777	0.123826	0.136746	0.172773	12	12	12	1	3	4	4	3	5	2	2	5	3	6	5
mitochondrion;mitochondrial inner membrane;membrane;integral to membrane;organelle inner membrane;organelle membrane;intrinsic to membrane;mitochondrial membrane;organelle;membrane-bounded organelle;intracellular organelle;intracellular membrane-bounded organelle;organelle part;intracellular part;membrane part;mitochondrial part;cytoplasmic part;intracellular organelle part;cell part	transport;cellular process;establishment of localization;transmembrane transport	binding			0.249069	0.394173	J3KQI1;Q6ZT89-2;Q6ZT89	J3KQI1;Q6ZT89-2;Q6ZT89	Solute carrier family 25 member 48	SLC25A48	1.0201e-05	0	1.36642e-05	1.16374e-05	0	1.39121e-05	2.03342e-05	1.97494e-05	1.81112e-06	1.27343e-05	9.16471e-06	2.19893e-05	0.368239	0.0172794	0.493259	0.420092	0.0233953	0.502204	0.734034	0.712923	0.0653788	0.459688	0.330832	0.793779	1	1	1	1	0	1	1	0	1	1	1	1	1	1	1
					0.0185643	1.42222	J3KQL8	J3KQL8		APOL2	0.000119215	0.00015883	0.000187681	0.000165934	0.000121642	8.70661e-05	9.41896e-05	7.94082e-05	9.42109e-05	9.00157e-05	0.000104969	0.000113346	2.43718	3.24707	3.83688	3.39229	2.4868	1.77995	1.92558	1.62339	1.92601	1.84025	2.14595	2.3172	8	8	1	4	4	4	5	3	3	2	5	3	6	5	3
					0.72111	0.901611	J3QT77	J3QT77		PON2	6.37462e-05	8.3288e-05	8.46213e-05	8.91349e-05	4.93062e-05	1.81617e-05	4.34257e-05	5.28935e-05	7.434e-05	8.15602e-05	9.96446e-05	4.81065e-05	1.67841	2.19294	2.22805	2.34689	1.29822	0.478192	1.14338	1.39267	1.95735	2.14745	2.62361	1.26663	11	11	1	5	6	6	7	4	3	5	7	8	7	8	7
					0.032233	1.46696	J9JID7	J9JID7		LMNB2	0.000185403	0.000205852	0.000260364	0.000278932	0.000233956	0.000205248	0.000105974	0.00011941	0.000236144	0.00020891	0.000183895	0.000116333	2.65058	2.94293	3.72225	3.9877	3.34471	2.9343	1.51504	1.70713	3.376	2.98664	2.62903	1.66313	16	16	1	7	9	14	14	12	6	8	9	12	10	11	10
chromosome, centromeric region;kinetochore;condensed chromosome kinetochore;nucleus;chromosome;cytosol;Ndc80 complex;macromolecular complex;organelle;membrane-bounded organelle;non-membrane-bounded organelle;intracellular organelle;intracellular membrane-bounded organelle;intracellular non-membrane-bounded organelle;protein complex;organelle part;intracellular part;chromosomal part;cytoplasmic pa…	M phase of mitotic cell cycle;mitotic prometaphase;mitotic cell cycle;M phase;nuclear division;organelle organization;cell cycle;mitosis;cellular process;cellular component organization;cell cycle process;cell cycle phase;organelle fission;cell division;cellular component organization or biogenesis;cellular component organization or biogenesis at cellular level;cellular component organization at …	binding;protein binding			0.143997	3.34516	K7EJH0;K7EMX1;Q8NBT2;K7EJV2;K7ESQ2;Q8NBT2-2	K7EJH0;K7EMX1;Q8NBT2;K7EJV2;K7ESQ2;Q8NBT2-2	Kinetochore protein Spc24	SPC24	4.04317e-05	1.26662e-05	1.24489e-05	1.47784e-05	1.06279e-05	8.17218e-06	0	7.44149e-06	1.30732e-05	2.11389e-06	1.70393e-05	1.08445e-05	2.12787	0.666604	0.655172	0.777768	0.559331	0.430092	0.00808808	0.391637	0.688026	0.111251	0.896758	0.570731	6	6	6	3	1	2	2	3	1	1	1	2	1	3	3
cytoplasm;mitochondrion;mitochondrial matrix;nucleoid;membrane-enclosed lumen;mitochondrial nucleoid;organelle;membrane-bounded organelle;non-membrane-bounded organelle;intracellular organelle;intracellular membrane-bounded organelle;intracellular non-membrane-bounded organelle;organelle lumen;organelle part;intracellular part;mitochondrial part;cytoplasmic part;intracellular organelle part;cell …	mitochondrial genome maintenance;response to hypoxia;nucleobase, nucleoside, nucleotide and nucleic acid metabolic process;DNA metabolic process;protein complex assembly;proteolysis;misfolded or incompletely synthesized protein catabolic process;nitrogen compound metabolic process;response to stress;response to oxidative stress;organelle organization;mitochondrion organization;metabolic process;c…	nucleotide binding;regulatory region DNA binding;regulatory region nucleic acid binding;nucleic acid binding;DNA binding;single-stranded DNA binding;RNA binding;single-stranded RNA binding;catalytic activity;endopeptidase activity;ATP-dependent peptidase activity;serine-type endopeptidase activity;binding;protein binding;ATP binding;peptidase activity;serine-type peptidase activity;promoter bindi…			0.184432	1.22494	K7EKE6;P36776;K7EJE8;P36776-2;P36776-3;K7ER27;K7ERR6;K7EQF8;K7ER56	K7EKE6;P36776;K7EJE8;P36776-2;P36776-3	Lon protease homolog, mitochondrial	LONP1	0.000168809	0.000227365	0.000187975	0.000170261	0.0003128	0.000268489	0.000158679	0.000189529	0.0002038	0.000240088	0.000173613	0.000119531	1.77359	2.38881	1.97496	1.78885	3.28644	2.82089	1.66716	1.99129	2.14123	2.52249	1.82407	1.25585	25	25	25	10	12	13	13	11	12	11	13	14	15	15	14
intracellular;endoplasmic reticulum;endoplasmic reticulum lumen;membrane-enclosed lumen;organelle;membrane-bounded organelle;intracellular organelle;intracellular membrane-bounded organelle;organelle lumen;organelle part;intracellular part;endoplasmic reticulum part;cytoplasmic part;intracellular organelle part;cell part;intracellular organelle lumen	immune system process;carbohydrate metabolic process;protein folding;protein complex assembly;protein modification process;protein glycosylation;protein N-linked glycosylation;response to stress;defense response;immune response;signal transduction;intracellular protein kinase cascade;metabolic process;cellular process;cellular component organization;peptidyl-amino acid modification;peptidyl-aspar…	nucleic acid binding;RNA binding;protein kinase C binding;binding;calcium ion binding;protein binding;enzyme binding;kinase binding;protein kinase binding;ion binding;cation binding;metal ion binding	Protein processing in endoplasmic reticulum		0.00380532	1.63064	K7ELL7;P14314;P14314-2;K7EPW7;A0A0C4DGP4;K7EJ70;K7EKX1	K7ELL7;P14314;P14314-2	Glucosidase 2 subunit beta	PRKCSH	0.000778971	0.00091557	0.000762704	0.000838229	0.000909964	0.000824407	0.000398658	0.000424388	0.000648568	0.000742752	0.000636145	0.000350934	12.9414	15.2108	12.6712	13.9259	15.1177	13.6963	6.62311	7.05057	10.775	12.3397	10.5686	5.83023	20	20	20	8	10	11	10	12	11	8	9	10	10	11	11
					0.597703	1.37895	K7EM38	K7EM38		ACTG1	5.099e-06	3.14849e-05	5.20305e-06	3.37194e-06	8.7279e-06	7.47982e-06	5.84269e-06	1.4815e-05	1.08053e-06	1.39551e-06	1.16974e-05	1.75173e-05	0.351122	2.16809	0.358287	0.232195	0.601012	0.515068	0.402334	1.02018	0.0744064	0.0960962	0.805493	1.20626	16	2	2	15	14	15	15	14	16	14	13	15	15	16	14
					0.426521	0.7939	K7ES63	K7ES63		TUBB6	2.62459e-06	1.95216e-06	4.59796e-06	4.39024e-06	4.27696e-06	3.68509e-06	6.62029e-06	6.15879e-06	3.93059e-06	1.82627e-06	2.65254e-06	8.38613e-06	0.208549	0.155118	0.365353	0.348847	0.339846	0.292816	0.526046	0.489375	0.312323	0.145115	0.21077	0.666359	5	1	1	4	4	4	5	4	2	3	3	3	5	4	4
					0.154107	0.352425	K7ES78	K7ES78		CAPNS1	4.28556e-06	2.62674e-06	3.50474e-06	2.70815e-06	0	0	1.99543e-06	4.46908e-06	2.744e-06	2.41272e-06	2.66435e-06	1.12217e-05	0.742178	0.454901	0.606954	0.469	0.0479048	0.0198185	0.34557	0.773961	0.475209	0.417838	0.461415	1.94339	3	1	1	2	2	3	2	1	2	2	2	2	2	3	2
					0.572164	0.812467	L0R6Q1	L0R6Q1		SLC35A4	3.04455e-05	4.33436e-05	3.01215e-05	2.8171e-05	2.14639e-05	4.17075e-06	2.26795e-05	1.86273e-05	2.38949e-05	3.5348e-05	2.92609e-05	3.3379e-05	2.7347	3.89326	2.7056	2.53041	1.92795	0.37463	2.03714	1.67316	2.14631	3.17507	2.6283	2.9982	7	7	7	4	4	4	4	3	1	5	4	5	4	5	4
					0.763765	0.77265	L0R819;U3KQP6;U3KQ49;U3KQP1	L0R819		ASNSD1	1.95062e-05	1.40338e-05	4.1543e-06	0	5.20436e-06	2.01723e-05	2.2028e-05	2.20695e-05	6.22584e-06	2.07354e-06	2.73859e-06	5.9155e-06	1.73389	1.24745	0.369271	0.0161052	0.46261	1.79309	1.95804	1.96173	0.553408	0.184314	0.24343	0.525822	3	3	3	1	1	1	0	1	2	2	2	2	1	1	2
Golgi membrane;cytoplasm;Golgi apparatus;Golgi-associated vesicle;cytosol;vesicle membrane;membrane;cytoplasmic membrane-bounded vesicle;membrane coat;vesicle coat;COPI vesicle coat;coated vesicle;COPI-coated vesicle;cytoplasmic vesicle membrane;Golgi-associated vesicle membrane;coated vesicle membrane;COPI coated vesicle membrane;organelle membrane;cytoplasmic vesicle;vesicle;membrane-bounded ve…	transport;retrograde vesicle-mediated transport, Golgi to ER;intra-Golgi vesicle-mediated transport;vesicle coating;organelle organization;cellular process;protein transport;cellular component organization;cellular membrane organization;vesicle organization;vesicle-mediated transport;establishment of protein localization;intracellular transport;Golgi vesicle transport;Golgi transport vesicle coat…	structural molecule activity;binding			0.548919	0.922125	M0QXB4;O14579;A0A087X0I4;O14579-2;O14579-3;M0R061	M0QXB4;O14579;A0A087X0I4;O14579-2;O14579-3	Coatomer subunit epsilon	COPE	0.00022971	0.000223397	0.000201814	0.000151893	0.00019718	0.000175474	0.000156146	0.000176006	0.000175244	0.000290986	0.000208511	0.000302956	6.22132	6.05035	5.46581	4.11379	5.34031	4.75242	4.22896	4.76685	4.7462	7.8809	5.6472	8.20507	16	16	16	9	11	12	11	10	6	8	9	10	12	12	10
					0.632663	1.16992	M0QYM7	M0QYM7		TUBB4A	3.68132e-05	2.88502e-05	8.67665e-06	1.10451e-05	2.84595e-05	3.31526e-05	2.38713e-05	3.14701e-05	1.94575e-05	1.24609e-05	8.71317e-06	2.35988e-05	2.06422	1.61771	0.486523	0.619326	1.5958	1.85896	1.33853	1.76461	1.09103	0.698716	0.488571	1.32325	5	1	1	5	5	5	5	5	4	4	4	5	5	5	3
					0.188329	0.357633	M0QYT0;M0R280;M0QXS7	M0QYT0			2.03818e-05	2.91403e-05	2.30296e-05	3.3286e-05	2.85649e-06	0	1.37803e-05	3.20874e-05	3.8505e-05	6.12896e-05	2.28667e-05	1.34418e-05	0.567674	0.811618	0.641422	0.927083	0.0795591	0.0143722	0.38381	0.893699	1.07244	1.70704	0.636883	0.374381	13	3	0	8	8	9	9	8	5	8	9	9	10	12	11
					0.358591	1.24657	M0R042	M0R042		TUBB4A	3.03525e-05	2.56712e-05	1.86963e-05	2.722e-05	3.02161e-05	4.54464e-05	3.12383e-05	4.04391e-05	1.93582e-05	2.6416e-05	2.24999e-05	9.98418e-06	1.91801	1.6222	1.18144	1.72007	1.90939	2.87181	1.97399	2.55539	1.22327	1.66926	1.42179	0.630912	5	1	1	5	5	5	5	5	4	4	4	5	5	5	3
membrane;integral to membrane;intrinsic to membrane;membrane part;cell part					0.457948	0.825369	M0R0R3;Q9BQ49;E9PP42;E9PNA8;E9PLH2;M0QYU9;M0R2G5;B7WNH4	M0R0R3;Q9BQ49;E9PP42;E9PNA8;E9PLH2;M0QYU9;M0R2G5;B7WNH4	Small integral membrane protein 7	SMIM7	3.47729e-06	3.46809e-06	2.7637e-06	2.50606e-06	3.03168e-06	8.64332e-06	6.05433e-06	5.16589e-06	3.47597e-06	3.32975e-06	2.53687e-06	7.53858e-06	0.473513	0.47226	0.376341	0.341258	0.412833	1.17699	0.824437	0.703454	0.473334	0.453422	0.345453	1.02655	2	2	2	1	1	1	1	1	1	1	1	1	1	1	1
nucleus;membrane;integral to membrane;intrinsic to membrane;organelle;membrane-bounded organelle;intracellular organelle;intracellular membrane-bounded organelle;intracellular part;membrane part;cell part	nucleobase, nucleoside, nucleotide and nucleic acid metabolic process;transcription, DNA-dependent;transcription initiation, DNA-dependent;regulation of transcription, DNA-dependent;nitrogen compound metabolic process;metabolic process;biosynthetic process;macromolecule biosynthetic process;regulation of biosynthetic process;cellular process;regulation of gene expression;regulation of macromolecu…	nucleic acid binding;DNA binding;catalytic activity;binding;N-acetyltransferase activity;acyltransferase activity;acetyltransferase activity;N-acyltransferase activity;transcription activator activity;transferase activity;transferase activity, transferring acyl groups;transferase activity, transferring acyl groups other than amino-acyl groups;transcription regulator activity			0.112928	0.520194	M0R1E3;Q8WUY8	M0R1E3;Q8WUY8	N-acetyltransferase 14	NAT14	7.84227e-06	8.32491e-06	9.59353e-06	7.95842e-06	4.1824e-06	2.11512e-05	1.93027e-05	1.74463e-05	1.1783e-05	6.96343e-06	1.2232e-05	6.58406e-05	0.442316	0.469538	0.54109	0.448868	0.235894	1.19296	1.0887	0.984	0.664582	0.392748	0.689904	3.71351	4	4	4	2	2	3	4	1	3	3	2	2	2	2	3
					0.865973	0.939141	M0R1W9	M0R1W9		LSR	2.54478e-06	2.68934e-06	3.97071e-06	2.24189e-06	3.96226e-06	8.78359e-06	2.28703e-06	3.79909e-06	2.49607e-06	1.93589e-06	5.24441e-06	1.40354e-05	0.166795	0.176269	0.260255	0.146942	0.259701	0.575709	0.1499	0.249006	0.163601	0.126886	0.343738	0.919931	2	1	1	2	2	2	2	2	2	2	2	2	2	2	2
ribonucleoprotein complex;macromolecular complex;intracellular part;cell part;pre-snoRNP complex	small nucleolar ribonucleoprotein complex assembly;box C-D snoRNP assembly;cellular process;cellular component organization;cellular component assembly;ribonucleoprotein complex assembly;cellular macromolecular complex subunit organization;cellular macromolecular complex assembly;macromolecular complex subunit organization;macromolecular complex assembly;ribonucleoprotein complex subunit organiza…				0.530644	0.475987	M0R3A8;Q9NWS0;Q9NWS0-2;M0R0J2;M0R1R3;M0QYF4;M0QXD5;M0QYA2;Q9NWS0-3	M0R3A8;Q9NWS0;Q9NWS0-2;M0R0J2;M0R1R3;M0QYF4;M0QXD5;M0QYA2;Q9NWS0-3	PIH1 domain-containing protein 1	PIH1D1	0	4.66054e-06	4.87468e-06	6.27592e-06	1.81912e-05	1.88251e-05	0	1.3192e-05	4.53536e-06	2.1039e-05	2.45105e-05	5.18527e-05	0.00663579	0.372337	0.389445	0.501392	1.45332	1.50397	0.0174144	1.05392	0.362336	1.68084	1.95817	4.14259	2	2	2	0	1	1	1	2	2	0	1	1	2	2	2
					0.390802	0.88768	M0R3D6;M0R1A7;M0R0P7	M0R3D6;M0R1A7;M0R0P7	60S ribosomal protein L18a	RPL18A	0.000244561	0.000317192	0.000350122	0.000347315	0.000218917	0.000383424	0.000294027	0.00043846	0.000251471	0.000394691	0.000291877	0.000433325	14.6321	18.9776	20.9478	20.7799	13.0978	22.9403	17.5916	26.2331	15.0455	23.6144	17.463	25.9259	9	9	1	7	6	6	6	5	5	5	6	6	7	7	6
lytic vacuole;lysosome;vacuole;organelle;membrane-bounded organelle;intracellular organelle;intracellular membrane-bounded organelle;intracellular part;cytoplasmic part;cell part	nucleobase, nucleoside, nucleotide and nucleic acid metabolic process;DNA metabolic process;DNA catabolic process;nitrogen compound metabolic process;apoptosis;multicellular organismal development;metabolic process;cell death;catabolic process;macromolecule catabolic process;cellular process;programmed cell death;death;myeloid cell differentiation;cell differentiation;erythrocyte differentiation;…	nucleic acid binding;DNA binding;catalytic activity;nuclease activity;endonuclease activity;endodeoxyribonuclease activity;deoxyribonuclease II activity;deoxyribonuclease activity;binding;protein binding;hydrolase activity;hydrolase activity, acting on ester bonds;endodeoxyribonuclease activity, producing 3'-phosphomonoesters;endonuclease activity, active with either ribo- or deoxyribonucleic aci…	Lysosome		0.117848	1.49522	O00115;O00115-2	O00115;O00115-2	Deoxyribonuclease-2-alpha	DNASE2	2.31866e-05	3.02498e-05	1.74365e-05	1.80274e-05	1.50942e-05	1.90398e-05	2.30763e-05	2.26828e-05	1.46222e-05	1.33863e-05	9.09965e-06	6.08191e-06	0.585817	0.764271	0.440538	0.455466	0.381359	0.481046	0.583028	0.573088	0.369435	0.33821	0.229905	0.153661	2	2	2	1	2	2	2	1	1	1	1	2	1	1	1
mitochondrion;peroxisome;peroxisomal membrane;peroxisomal matrix;plasma membrane;membrane;organelle membrane;microbody membrane;microbody lumen;membrane-enclosed lumen;microbody;organelle;membrane-bounded organelle;intracellular organelle;intracellular membrane-bounded organelle;organelle lumen;organelle part;intracellular part;microbody part;peroxisomal part;cytoplasmic part;intracellular organe…	lipid metabolic process;glycerol ether metabolic process;metabolic process;lipid biosynthetic process;ether lipid biosynthetic process;biosynthetic process;cellular process;organic ether metabolic process;response to chemical stimulus;cellular metabolic process;primary metabolic process;cellular biosynthetic process;cellular lipid metabolic process;small molecule metabolic process;glycerolipid bi…	catalytic activity;binding;alkylglycerone-phosphate synthase activity;oxidoreductase activity;transferase activity;transferase activity, transferring alkyl or aryl (other than methyl) groups;cofactor binding;flavin adenine dinucleotide binding;coenzyme binding	Ether lipid metabolism;Peroxisome		0.651225	1.06825	O00116;B8ZZ81	O00116	Alkyldihydroxyacetonephosphate synthase, peroxisomal	AGPS	0.000154281	0.000118218	0.00016501	0.000105913	0.000128705	0.000158828	0.000102286	9.52289e-05	0.000206725	0.000115582	0.000116799	0.000161301	2.11601	1.6214	2.26317	1.45263	1.76523	2.17839	1.40289	1.3061	2.83531	1.58525	1.60194	2.2123	22	22	22	16	14	16	15	14	14	11	11	14	16	15	12
spindle pole;cytoplasm;microtubule organizing center;spindle;cytosol;cytoskeleton;microtubule;spindle microtubule;macromolecular complex;organelle;non-membrane-bounded organelle;intracellular organelle;intracellular non-membrane-bounded organelle;protein complex;organelle part;intracellular part;cytoskeletal part;cytoplasmic part;intracellular organelle part;cell part	M phase of mitotic cell cycle;microtubule cytoskeleton organization;mitotic prometaphase;mitotic cell cycle;M phase;nuclear division;organelle organization;cytoskeleton organization;microtubule-based process;microtubule-based movement;cell cycle;spindle organization;mitotic spindle organization;mitosis;multicellular organismal development;nervous system development;blood coagulation;hemostasis;ce…	nucleotide binding;motor activity;microtubule motor activity;catalytic activity;binding;protein binding;ATP binding;pyrophosphatase activity;hydrolase activity;hydrolase activity, acting on acid anhydrides;hydrolase activity, acting on acid anhydrides, in phosphorus-containing anhydrides;purine nucleotide binding;nucleoside-triphosphatase activity;adenyl nucleotide binding;ribonucleotide binding;…			0.998419	0.999735	O00139;O00139-4;O00139-2;O00139-1;O00139-5;H0Y8H2;D6R9M0	O00139;O00139-4;O00139-2;O00139-1;O00139-5	Kinesin-like protein KIF2A	KIF2A	4.20898e-05	4.51161e-05	4.58856e-05	4.45165e-05	3.63506e-05	5.33536e-05	5.64966e-05	4.82245e-05	3.49297e-05	2.89602e-05	4.3164e-05	6.33375e-05	0.526425	0.564275	0.573901	0.556776	0.454644	0.667304	0.706614	0.603154	0.436873	0.362211	0.539861	0.792174	12	12	12	5	4	7	7	6	8	6	8	8	7	8	8
nucleus;organelle;membrane-bounded organelle;intracellular organelle;intracellular membrane-bounded organelle;intracellular part;cell part	RNA splicing, via transesterification reactions;RNA splicing, via transesterification reactions with bulged adenosine as nucleophile;nuclear mRNA splicing, via spliceosome;nucleobase, nucleoside, nucleotide and nucleic acid metabolic process;RNA processing;mRNA processing;RNA export from nucleus;mRNA export from nucleus;nitrogen compound metabolic process;transport;nucleocytoplasmic transport;met…	nucleotide binding;nucleic acid binding;catalytic activity;helicase activity;binding;protein binding;ATP binding;ATP-dependent helicase activity;pyrophosphatase activity;hydrolase activity;hydrolase activity, acting on acid anhydrides;hydrolase activity, acting on acid anhydrides, in phosphorus-containing anhydrides;ATPase activity;purine nucleotide binding;nucleoside-triphosphatase activity;aden…			0.279659	1.46479	O00148;O00148-2;O00148-3;K7EQN7;K7EPJ3;A0A0D9SEM9	O00148;O00148-2;O00148-3;K7EQN7	ATP-dependent RNA helicase DDX39A	DDX39A	3.1906e-05	3.44297e-05	5.16194e-05	7.42315e-05	2.0273e-05	1.92637e-05	2.11536e-05	2.45099e-05	3.27775e-05	5.25063e-05	2.37134e-05	7.8651e-06	0.649433	0.700802	1.05069	1.51095	0.412647	0.392105	0.430573	0.498888	0.667172	1.06874	0.482677	0.160091	19	6	6	13	13	13	15	11	9	10	11	12	17	13	10
transcription factor complex;cytoplasm;cytoskeleton;macromolecular complex;organelle;non-membrane-bounded organelle;intracellular organelle;intracellular non-membrane-bounded organelle;protein complex;organelle part;intracellular part;nuclear part;intracellular organelle part;nucleoplasm part;cell part	response to hypoxia;response to stress;response to oxidative stress;response to chemical stimulus;response to stimulus;response to oxygen levels	protein binding transcription factor activity;transcription factor binding transcription factor activity;transcription cofactor activity;transcription coactivator activity;binding;zinc ion binding;ion binding;cation binding;metal ion binding;transition metal ion binding			0.0276322	1.50956	O00151	O00151	PDZ and LIM domain protein 1	PDLIM1	0.000532731	0.000538835	0.000554871	0.000732058	0.000745653	0.000350596	0.000273778	0.000315525	0.000397097	0.000494043	0.000526196	0.000288874	14.769	14.9382	15.3827	20.2949	20.6718	9.71961	7.58997	8.74732	11.0088	13.6964	14.5878	8.00848	15	15	15	10	11	12	12	12	10	10	8	9	10	12	9
nucleus;nucleolus;cytoplasm;mitochondrion;cytosol;organelle;membrane-bounded organelle;non-membrane-bounded organelle;intracellular organelle;intracellular membrane-bounded organelle;intracellular non-membrane-bounded organelle;organelle part;intracellular part;nuclear part;cytoplasmic part;intracellular organelle part;cell part	organic acid metabolic process;lipid metabolic process;fatty acid metabolic process;metabolic process;catabolic process;fatty acid catabolic process;cellular process;lipid catabolic process;organic acid catabolic process;carboxylic acid metabolic process;monocarboxylic acid metabolic process;cellular ketone metabolic process;oxoacid metabolic process;cellular metabolic process;primary metabolic p…	fatty-acyl-CoA binding;catalytic activity;carboxylesterase activity;binding;fatty acid binding;lipid binding;CoA hydrolase activity;palmitoyl-CoA hydrolase activity;acyl-CoA thioesterase activity;hydrolase activity;hydrolase activity, acting on ester bonds;thiolester hydrolase activity;carboxylic acid binding;monocarboxylic acid binding;acyl-CoA hydrolase activity;cofactor binding;coenzyme bindin…	Biosynthesis of unsaturated fatty acids		0.0457243	1.34712	O00154-4;O00154;O00154-6;O00154-7;O00154-2;O00154-3;O00154-5;K7EKP8	O00154-4;O00154;O00154-6;O00154-7;O00154-2;O00154-3;O00154-5;K7EKP8	Cytosolic acyl coenzyme A thioester hydrolase	ACOT7	0.000151478	0.000142153	0.000134648	0.000136732	0.000225082	0.000164075	8.21212e-05	0.000117526	8.92574e-05	0.000127088	0.000152583	0.000146646	4.04817	3.79895	3.59839	3.65408	6.01517	4.38479	2.19464	3.14081	2.38535	3.39635	4.07768	3.91904	14	14	14	8	9	10	10	9	8	7	8	9	8	9	8
stress fiber;nucleus;nuclear pore;nucleoplasm;nucleolus;cytoplasm;plasma membrane;microvillus;basal plasma membrane;membrane;lateral plasma membrane;myosin complex;unconventional myosin complex;cell projection membrane;microvillus membrane;filamentous actin;actin filament bundle;macromolecular complex;actomyosin;cell projection;organelle;membrane-bounded organelle;non-membrane-bounded organelle;i…	transport;cellular process;protein transport;nucleobase, nucleoside, nucleotide and nucleic acid transport;establishment of protein localization;nucleic acid transport;RNA transport;mRNA transport;establishment of localization;establishment of RNA localization;transmembrane transport	nucleotide binding;motor activity;actin binding;catalytic activity;binding;protein binding;calmodulin binding;ATP binding;cytoskeletal protein binding;pyrophosphatase activity;hydrolase activity;hydrolase activity, acting on acid anhydrides;hydrolase activity, acting on acid anhydrides, in phosphorus-containing anhydrides;purine nucleotide binding;nucleoside-triphosphatase activity;adenyl nucleot…			0.212229	1.07962	O00159;O00159-3;F5H6E2;O00159-2;I3L204;I3L4D4;I3L501;I3L3Y6;I3L168	O00159;O00159-3;F5H6E2;O00159-2	Unconventional myosin-Ic	MYO1C	0.00055338	0.000483399	0.000533462	0.000606643	0.000507716	0.000590671	0.000423973	0.000493558	0.000498419	0.000577855	0.000486672	0.000558968	4.54783	3.97271	4.38414	4.98556	4.17255	4.8543	3.48433	4.0562	4.09615	4.74897	3.99961	4.59376	46	46	40	32	36	31	35	25	27	24	29	29	36	30	31
cell fraction;lytic vacuole;plasma membrane enriched fraction;membrane fraction;insoluble fraction;nucleus;nucleolus;lysosome;primary lysosome;vacuole;Golgi apparatus;plasma membrane;membrane;cytoplasmic membrane-bounded vesicle;synaptosome;cell junction;stored secretory granule;cytoplasmic vesicle;vesicle;membrane-bounded vesicle;specific granule;azurophil granule;organelle;membrane-bounded orga…	transport;post-Golgi vesicle-mediated transport;vesicle targeting;cellular membrane fusion;cellular process;protein transport;cellular component organization;cellular membrane organization;vesicle-mediated transport;establishment of protein localization;intracellular transport;Golgi vesicle transport;establishment of localization;establishment of localization in cell;membrane organization;membran…	binding;protein binding	SNARE interactions in vesicular transport		0.429097	1.39721	O00161;H3BV99;H3BP15;H3BQY9;H3BM38;O00161-2;H3BR99;H3BNE1;H3BR18;H3BPJ0	O00161;H3BV99;H3BP15;H3BQY9;H3BM38;O00161-2	Synaptosomal-associated protein 23;Synaptosomal-associated protein	SNAP23	1.98665e-05	1.89394e-05	2.73156e-05	2.16262e-05	5.38023e-05	5.52523e-05	3.88892e-05	2.76996e-05	2.51712e-05	1.49191e-05	4.92221e-05	4.46022e-06	0.850669	0.810971	1.16963	0.926016	2.30377	2.36586	1.66521	1.18608	1.07781	0.638823	2.10765	0.190983	6	6	6	2	3	5	5	5	5	4	3	3	4	5	1
cell fraction;soluble fraction;nucleus;nuclear envelope;mitochondrion;endoplasmic reticulum;cytoskeleton;actin cytoskeleton;membrane;cytoplasmic membrane-bounded vesicle;sarcoplasmic reticulum;lamellipodium;organelle membrane;cytoplasmic vesicle;nuclear membrane;organelle envelope;envelope;vesicle;membrane-bounded vesicle;cell projection;organelle;membrane-bounded organelle;non-membrane-bounded o…		binding;protein binding;growth factor binding;cytokine binding;interleukin-1 binding;protein N-terminus binding			0.271668	0.530883	O00165;O00165-4;O00165-5;O00165-2;Q5VYD6;O00165-6;O00165-3	O00165;O00165-4;O00165-5;O00165-2;Q5VYD6;O00165-6	HCLS1-associated protein X-1	HAX1	7.36252e-06	9.75162e-06	9.864e-06	8.83809e-06	0	0	4.28169e-06	9.65341e-06	7.80767e-06	1.26861e-05	3.76745e-06	1.34176e-05	0.232844	0.3084	0.311954	0.279509	0.033736	0.0219447	0.135411	0.305294	0.246922	0.401204	0.119148	0.424339	3	3	3	2	3	2	2	0	0	2	3	2	3	2	2
cell fraction;membrane fraction;insoluble fraction;nucleus;nucleolus;cytoplasm;cytosol;organelle;membrane-bounded organelle;non-membrane-bounded organelle;intracellular organelle;intracellular membrane-bounded organelle;intracellular non-membrane-bounded organelle;organelle part;intracellular part;nuclear part;cytoplasmic part;cytosolic part;intracellular organelle part;cell part	protein folding;protein targeting;protein targeting to mitochondrion;xenobiotic metabolic process;transport;mitochondrial transport;intracellular protein transport;signal transduction;metabolic process;regulation of signal transduction;cellular process;regulation of intracellular protein kinase cascade;regulation of protein kinase A signaling cascade;protein transport;protein import;regulation of…	protein binding transcription factor activity;transcription factor binding transcription factor activity;transcription cofactor activity;transcription coactivator activity;signal transducer activity;binding;protein binding;transcription factor binding;unfolded protein binding;molecular transducer activity			0.28003	1.16897	O00170;E9PMH2;V9GYQ3	O00170;E9PMH2	AH receptor-interacting protein	AIP	6.33071e-05	6.47264e-05	4.86305e-05	7.24042e-05	5.95826e-05	5.10026e-05	3.04784e-05	5.05655e-05	5.56653e-05	5.13778e-05	7.73848e-05	5.03775e-05	1.68209	1.7198	1.29213	1.9238	1.58313	1.35515	0.809821	1.34354	1.47904	1.36512	2.05614	1.33854	9	9	9	5	5	5	6	4	4	4	5	5	6	7	7
	immune system process;nucleobase, nucleoside, nucleotide and nucleic acid metabolic process;purine nucleotide metabolic process;GTP catabolic process;purine nucleotide catabolic process;nucleoside phosphate metabolic process;nitrogen compound metabolic process;immune response;signal transduction;metabolic process;catabolic process;nucleotide metabolic process;nucleoside triphosphate metabolic pro…	nucleotide binding;catalytic activity;GTPase activity;binding;GTP binding;pyrophosphatase activity;hydrolase activity;hydrolase activity, acting on acid anhydrides;hydrolase activity, acting on acid anhydrides, in phosphorus-containing anhydrides;purine nucleotide binding;nucleoside-triphosphatase activity;guanyl nucleotide binding;ribonucleotide binding;purine ribonucleotide binding;guanyl ribon…			0.784776	1.08507	O00178;B0QY59	O00178;B0QY59	GTP-binding protein 1	GTPBP1	1.85196e-05	1.23302e-05	4.33904e-05	3.2854e-05	2.97693e-05	2.59422e-05	1.79752e-05	8.47467e-06	3.86302e-05	2.92983e-05	3.29142e-05	2.71436e-05	0.255609	0.170182	0.598877	0.453452	0.410878	0.358055	0.248094	0.116968	0.533175	0.404377	0.454284	0.374638	8	8	8	3	2	5	6	5	4	5	3	4	6	5	4
nucleus;nucleolus;cytoplasm;cytosol;plasma membrane;membrane;cytoplasmic membrane-bounded vesicle;basolateral plasma membrane;apical plasma membrane;stored secretory granule;platelet alpha granule;cytoplasmic vesicle;vesicle;membrane-bounded vesicle;specific granule;organelle;membrane-bounded organelle;non-membrane-bounded organelle;intracellular organelle;intracellular membrane-bounded organelle…	cell activation;immune effector process;cell activation involved in immune response;myeloid leukocyte activation;myeloid cell activation involved in immune response;neutrophil activation involved in immune response;leukocyte activation involved in immune response;immune system process;protein complex assembly;transport;exocytosis;vesicle docking involved in exocytosis;cell adhesion;blood coagulat…	SNARE binding;binding;protein binding;syntaxin-1 binding;syntaxin binding;syntaxin-2 binding			0.240763	1.10198	O00186	O00186	Syntaxin-binding protein 3	STXBP3	4.37092e-05	5.75759e-05	6.26836e-05	4.55959e-05	4.84073e-05	5.96666e-05	4.28169e-05	4.51368e-05	5.3343e-05	4.93389e-05	5.47368e-05	4.16671e-05	0.645021	0.849653	0.925029	0.672863	0.714351	0.880506	0.631853	0.666088	0.787188	0.728099	0.807756	0.614885	15	15	15	8	9	10	9	7	8	7	7	11	12	13	9
Golgi trans cisterna;Golgi apparatus;coated pit;membrane;AP-type membrane coat adaptor complex;clathrin adaptor complex;organelle subcompartment;Golgi cisterna;macromolecular complex;organelle;membrane-bounded organelle;intracellular organelle;intracellular membrane-bounded organelle;protein complex;organelle part;intracellular part;membrane part;Golgi apparatus part;cytoplasmic part;intracellula…	transport;intracellular protein transport;cellular process;protein transport;vesicle-mediated transport;establishment of protein localization;intracellular transport;establishment of localization;establishment of localization in cell	transporter activity	Lysosome		0.14451	0.547859	O00189;C9JWL4;C9IZL5;C9JC87;C9JMG3;H7BZV3;H7C0A0;F8WCR6	O00189;C9JWL4;C9IZL5;C9JC87;C9JMG3;H7BZV3	AP-4 complex subunit mu-1	AP4M1	0	0	2.64948e-06	3.91624e-06	5.05411e-06	2.43628e-06	7.37485e-06	1.00256e-05	4.10845e-06	1.8428e-06	1.84901e-06	8.18225e-06	0.02456	0.0292209	0.0530151	0.0783624	0.101131	0.048749	0.147568	0.200609	0.0822084	0.0368737	0.036998	0.163724	5	5	4	0	0	2	4	2	1	4	2	2	1	3	3
					0.323172	0.816856	O00193;E9PM92;E9PQA1;E9PRZ9	O00193;E9PM92;E9PQA1	Small acidic protein	SMAP;C11orf58	1.53428e-05	1.66187e-05	1.88377e-05	2.56767e-05	1.39688e-05	1.92924e-05	1.7818e-05	1.73247e-05	2.94481e-05	1.9958e-05	4.45323e-05	1.38474e-05	0.754615	0.817368	0.926503	1.26287	0.687037	0.948869	0.876352	0.85209	1.44836	0.981604	2.19026	0.681066	3	3	3	1	1	1	2	2	2	1	1	2	2	2	1
extracellular space;cytoplasm;extracellular region part;intracellular part;cell part		binding;sugar binding;carbohydrate binding			0.00414106	2.61652	O00214;O00214-2;E9PN19;F6V2D4;H7BXD8;B1ANM0;Q5T3P9;E9PJ77;E9PRN3	O00214;O00214-2;E9PN19;F6V2D4;H7BXD8	Galectin-8;Galectin	LGALS8	2.19263e-05	2.46285e-05	2.3176e-05	1.78623e-05	2.25845e-05	1.80831e-05	6.61678e-06	2.78605e-06	8.80837e-06	7.82551e-06	1.46471e-05	1.52869e-05	0.612329	0.687794	0.647229	0.498835	0.630712	0.505001	0.184785	0.0778052	0.245989	0.218541	0.409046	0.426914	7	7	7	4	5	5	5	5	5	4	1	4	4	5	6
mitochondrion;mitochondrial inner membrane;mitochondrial respiratory chain complex I;membrane;organelle inner membrane;NADH dehydrogenase complex;organelle membrane;mitochondrial membrane;macromolecular complex;organelle;membrane-bounded organelle;intracellular organelle;intracellular membrane-bounded organelle;protein complex;organelle part;intracellular part;membrane part;mitochondrial part;cyt…	generation of precursor metabolites and energy;mitochondrial electron transport, NADH to ubiquinone;protein complex assembly;transport;response to stress;response to oxidative stress;metabolic process;cellular process;NADH dehydrogenase complex assembly;cellular component organization;cellular component assembly;electron transport chain;respiratory electron transport chain;mitochondrial respirato…	catalytic activity;NADH dehydrogenase activity;binding;NADH dehydrogenase (ubiquinone) activity;electron carrier activity;oxidoreductase activity;oxidoreductase activity, acting on NADH or NADPH;oxidoreductase activity, acting on NADH or NADPH, quinone or similar compound as acceptor;ion binding;cation binding;metal ion binding;NADH dehydrogenase (quinone) activity;iron-sulfur cluster binding;4 i…	Oxidative phosphorylation;Alzheimer's disease;Parkinson's disease;Huntington's disease		0.815704	1.06019	O00217;E9PN51;F8W9K7;E9PPW7;E9PKH6	O00217;E9PN51;F8W9K7;E9PPW7;E9PKH6	NADH dehydrogenase [ubiquinone] iron-sulfur protein 8, mitochondrial	NDUFS8	1.32327e-05	1.40568e-05	1.69644e-05	1.68719e-05	2.22554e-05	4.60969e-05	2.09797e-05	2.20237e-05	1.32337e-05	1.00895e-05	2.21445e-05	2.81533e-05	0.558225	0.592988	0.715648	0.711745	0.938847	1.94461	0.885032	0.929073	0.558266	0.425628	0.934171	1.18765	3	3	3	2	2	3	3	2	2	1	1	2	3	2	1
proteasome complex;macromolecular complex;protein complex;intracellular part;cell part	cell cycle checkpoint;G1-S transition of mitotic cell cycle;S phase of mitotic cell cycle;M-G1 transition of mitotic cell cycle;mitotic cell cycle;nucleobase, nucleoside, nucleotide and nucleic acid metabolic process;proteolysis;ubiquitin-dependent protein catabolic process;regulation of cellular amino acid metabolic process;nitrogen compound metabolic process;apoptosis;response to stress;respons…	binding;protein binding	Proteasome		0.0841503	1.20753	O00231;O00231-2;J3QRY4;J3QS13;J3KSW3	O00231;O00231-2	26S proteasome non-ATPase regulatory subunit 11	PSMD11	0.000499956	0.000658937	0.00054794	0.000554338	0.000438375	0.000557223	0.000460701	0.000513359	0.000588626	0.000407278	0.000420724	0.000330531	10.5336	13.8832	11.5446	11.6794	9.23615	11.7402	9.70654	10.816	12.4018	8.58095	8.86425	6.96398	21	21	21	16	18	18	18	9	9	12	16	17	16	14	14
proteasome complex;proteasome regulatory particle;macromolecular complex;protein complex;intracellular part;cell part	cell cycle checkpoint;G1-S transition of mitotic cell cycle;S phase of mitotic cell cycle;M-G1 transition of mitotic cell cycle;mitotic cell cycle;nucleobase, nucleoside, nucleotide and nucleic acid metabolic process;proteolysis;ubiquitin-dependent protein catabolic process;regulation of cellular amino acid metabolic process;nitrogen compound metabolic process;apoptosis;response to stress;respons…	binding;protein binding	Proteasome		0.406715	0.940222	O00232;O00232-2;J3KTJ5;J3KSK1	O00232;O00232-2	26S proteasome non-ATPase regulatory subunit 12	PSMD12	0.000199001	0.00017473	0.000217662	0.000198308	0.000203236	0.000162335	0.000170932	0.000208859	0.000188698	0.000221462	0.000190745	0.000251873	3.76155	3.30278	4.11429	3.74846	3.84161	3.06849	3.23098	3.94788	3.5668	4.18612	3.60549	4.76095	29	29	29	13	14	18	16	12	11	12	10	15	19	17	14
cytosol;intracellular part;cytoplasmic part;cell part	transition metal ion transport;transport;ion transport;cation transport;copper ion transport;cellular ion homeostasis;cellular copper ion homeostasis;response to stress;response to oxidative stress;cellular process;cellular homeostasis;metal ion transport;cellular cation homeostasis;response to chemical stimulus;homeostatic process;chemical homeostasis;ion homeostasis;response to stimulus;establi…	binding;copper ion binding;protein binding;metallochaperone activity;copper chaperone activity;copper-dependent protein binding;ion binding;cation binding;metal ion binding;transition metal ion binding	Mineral absorption		0.432881	1.74103	O00244;E5RIM7;E5RGN3	O00244;E5RIM7;E5RGN3	Copper transport protein ATOX1	ATOX1	1.79605e-05	1.50337e-05	3.88892e-05	2.38576e-05	0.000174166	7.37563e-05	7.33289e-05	6.84631e-05	2.36144e-05	1.69641e-06	2.97387e-05	1.93198e-05	2.42656	2.03114	5.25416	3.2233	23.5309	9.96492	9.90717	9.24977	3.19045	0.229195	4.01787	2.61022	4	4	4	1	2	3	2	4	4	3	3	2	1	3	3
nucleus;nucleolus;membrane;integral to membrane;intrinsic to membrane;organelle;membrane-bounded organelle;non-membrane-bounded organelle;intracellular organelle;intracellular membrane-bounded organelle;intracellular non-membrane-bounded organelle;organelle part;intracellular part;membrane part;nuclear part;intracellular organelle part;cell part					0.140428	0.574484	O00258;O00258-2;H7C384;H7BYE5;B7Z1T1	O00258;O00258-2;H7C384;H7BYE5;B7Z1T1	Tail-anchored protein insertion receptor WRB	WRB	1.35995e-05	1.1118e-05	2.43655e-05	1.12257e-05	4.90474e-06	4.39577e-06	2.23103e-05	2.92978e-05	1.59443e-05	2.36741e-05	6.20456e-06	1.62028e-05	0.687571	0.562112	1.23189	0.567559	0.247977	0.222244	1.12798	1.48126	0.806123	1.19693	0.313694	0.819194	4	4	4	2	3	4	2	2	2	1	3	1	4	2	2
cell fraction;membrane fraction;insoluble fraction;nucleus;nucleolus;endoplasmic reticulum;endoplasmic reticulum membrane;microsome;cell surface;membrane;integral to membrane;organelle membrane;intrinsic to membrane;vesicular fraction;organelle;membrane-bounded organelle;non-membrane-bounded organelle;intracellular organelle;intracellular membrane-bounded organelle;intracellular non-membrane-boun…		signal transducer activity;receptor activity;binding;steroid binding;iron ion binding;protein binding;lipid binding;heme binding;ion binding;cation binding;metal ion binding;tetrapyrrole binding;transition metal ion binding;molecular transducer activity			0.0672152	0.644783	O00264;O00264-2	O00264;O00264-2	Membrane-associated progesterone receptor component 1	PGRMC1	0.000254918	0.000209511	0.000153108	0.00014451	7.1348e-05	0.000116063	0.000280263	0.000211775	0.000291185	0.000278496	0.000148898	0.00019001	11.7631	9.6678	7.06509	6.66834	3.29233	5.3557	12.9326	9.77229	13.4366	12.8511	6.87086	8.76793	9	9	8	5	4	4	4	5	4	5	6	6	6	6	6
nucleus;nucleoplasm;nucleolus;organelle;membrane-bounded organelle;non-membrane-bounded organelle;intracellular organelle;intracellular membrane-bounded organelle;intracellular non-membrane-bounded organelle;organelle part;intracellular part;nuclear part;intracellular organelle part;cell part	negative regulation of transcription from RNA polymerase II promoter;nucleobase, nucleoside, nucleotide and nucleic acid metabolic process;chromatin organization;chromatin remodeling;transcription, DNA-dependent;transcription elongation, DNA-dependent;regulation of transcription, DNA-dependent;regulation of transcription from RNA polymerase II promoter;transcription from RNA polymerase II promote…	transcription elongation regulator activity;binding;protein binding;negative transcription elongation factor activity;positive transcription elongation factor activity;enzyme binding;transcription regulator activity;protein heterodimerization activity;protein dimerization activity			0.112959	1.16594	O00267;O00267-2;M0QYL9	O00267;O00267-2	Transcription elongation factor SPT5	SUPT5H	8.77722e-05	7.68034e-05	0.000101868	8.58064e-05	9.64712e-05	0.000131182	8.94425e-05	7.04418e-05	8.64355e-05	8.38531e-05	9.09091e-05	7.15012e-05	0.72539	0.634739	0.841888	0.709144	0.797283	1.08415	0.739194	0.582164	0.714343	0.693001	0.751315	0.590919	23	23	23	11	11	11	10	13	11	9	9	10	12	16	10
intracellular;nucleus;nucleoplasm;cytoplasm;mitochondrion;cytosol;plasma membrane;membrane;organelle;membrane-bounded organelle;intracellular organelle;intracellular membrane-bounded organelle;organelle part;intracellular part;nuclear part;cytoplasmic part;intracellular organelle part;cell part	DNA catabolic process, endonucleolytic;nucleobase, nucleoside, nucleotide and nucleic acid metabolic process;DNA metabolic process;DNA catabolic process;DNA fragmentation involved in apoptotic nuclear change;nitrogen compound metabolic process;apoptosis;induction of apoptosis;cellular component disassembly involved in apoptosis;signal transduction;metabolic process;cell death;catabolic process;ma…	catalytic activity;nuclease activity;deoxyribonuclease activity;binding;protein binding;hydrolase activity;hydrolase activity, acting on ester bonds;identical protein binding	Apoptosis		0.0811789	1.84091	O00273;K7ERT1	O00273	DNA fragmentation factor subunit alpha	DFFA	1.68421e-05	3.85577e-05	2.32542e-05	3.53204e-05	5.03708e-05	3.02141e-05	1.26667e-05	1.29074e-05	1.34805e-05	1.79467e-05	5.96075e-05	8.84577e-06	0.461162	1.05577	0.636735	0.967126	1.37923	0.827306	0.346833	0.353424	0.369117	0.491407	1.63214	0.242211	7	7	2	4	7	5	5	6	5	2	4	6	6	7	5
cell fraction;membrane fraction;soluble fraction;insoluble fraction;nucleus;nuclear envelope;cytoplasm;plasma membrane;brush border;membrane;integral to membrane;organelle membrane;intrinsic to membrane;nuclear membrane;organelle envelope;envelope;macromolecular complex;ion channel complex;chloride channel complex;cell projection;organelle;membrane-bounded organelle;intracellular organelle;intrac…	transport;ion transport;anion transport;chloride transport;signal transduction;cellular process;inorganic anion transport;regulation of localization;regulation of transmembrane transport;regulation of ion transmembrane transport;regulation of ion transport;regulation of biological process;regulation of cellular process;response to stimulus;regulation of transport;establishment of localization;cel…	transporter activity;ion channel activity;voltage-gated ion channel activity;voltage-gated chloride channel activity;anion channel activity;chloride channel activity;binding;protein binding;voltage-gated anion channel activity;anion transmembrane transporter activity;ion transmembrane transporter activity;channel activity;passive transmembrane transporter activity;voltage-gated channel activity;g…			0.816225	1.02659	O00299	O00299	Chloride intracellular channel protein 1	CLIC1	0.00305552	0.00211086	0.00207382	0.00181449	0.00291577	0.00253491	0.00258122	0.00260204	0.00171525	0.0021793	0.00223096	0.00273604	113.495	78.4065	77.0305	67.398	108.304	94.1575	95.8778	96.651	63.7117	80.9486	82.8676	101.628	15	15	15	12	12	12	12	11	12	10	12	13	13	13	12
cytoplasm;cytosol;eukaryotic translation initiation factor 3 complex;macromolecular complex;protein complex;intracellular part;cytoplasmic part;cell part	translation;translational initiation;metabolic process;biosynthetic process;macromolecule biosynthetic process;cellular process;gene expression;protein metabolic process;cellular macromolecule biosynthetic process;macromolecule metabolic process;cellular metabolic process;primary metabolic process;cellular biosynthetic process;cellular macromolecule metabolic process;cellular protein metabolic pr…	nucleic acid binding;RNA binding;translation initiation factor activity;binding;protein binding;translation factor activity, nucleic acid binding	RNA transport		0.362943	0.867969	O00303;H0YDT6;E9PQV8;A0A0D9SEZ9	O00303	Eukaryotic translation initiation factor 3 subunit F	EIF3F	0.000158891	0.000108658	0.000138788	0.000107244	0.000119364	0.000136845	0.000166049	0.000139505	0.000120091	0.000102251	0.000131203	0.000263032	4.22998	2.89269	3.6948	2.85505	3.1777	3.64307	4.42055	3.7139	3.19707	2.72213	3.49288	7.00243	13	13	13	9	9	8	9	7	6	8	8	9	10	8	6
mitochondrion;mitochondrial matrix;membrane-enclosed lumen;organelle;membrane-bounded organelle;intracellular organelle;intracellular membrane-bounded organelle;organelle lumen;organelle part;intracellular part;mitochondrial part;cytoplasmic part;intracellular organelle part;cell part;intracellular organelle lumen	organic acid metabolic process;pyruvate metabolic process;metabolic process;regulation of biosynthetic process;cellular process;regulation of acetyl-CoA biosynthetic process from pyruvate;regulation of cellular ketone metabolic process;regulation of metabolic process;carboxylic acid metabolic process;regulation of cellular metabolic process;regulation of cellular biosynthetic process;monocarboxyl…	catalytic activity;acyltransferase activity;transferase activity;transferase activity, transferring acyl groups;transferase activity, transferring acyl groups other than amino-acyl groups	Glycolysis / Gluconeogenesis;Citrate cycle (TCA cycle);Pyruvate metabolism		0.568004	0.86309	O00330;O00330-3;H0YD97;O00330-2;E9PLU0;E9PRI6	O00330;O00330-3;H0YD97;O00330-2	Pyruvate dehydrogenase protein X component, mitochondrial	PDHX	2.22452e-05	1.44236e-05	1.02729e-05	5.28152e-06	1.42703e-05	2.06081e-05	2.00534e-05	2.47283e-05	1.40285e-05	1.26193e-05	1.23277e-05	1.14444e-05	0.41102	0.266502	0.189811	0.0975855	0.263669	0.380771	0.370523	0.456898	0.259202	0.233164	0.227775	0.211455	5	5	5	4	4	3	2	4	2	4	4	4	4	4	3
extracellular region;proteinaceous extracellular matrix;extracellular matrix;extracellular region part		binding;calcium ion binding;ion binding;cation binding;metal ion binding			0.043571	1.94542	O00339;O00339-2;O00339-3;H0YBJ4;O00339-4;E5RJM4;H0YBV5;H0YBN2;H0YBM3	O00339;O00339-2;O00339-3;H0YBJ4;O00339-4	Matrilin-2	MATN2	1.0015e-05	2.42567e-05	1.5983e-05	1.26414e-05	1.62791e-05	2.57923e-05	6.43474e-06	1.87659e-05	4.97668e-06	4.13358e-06	1.09539e-05	1.39713e-05	0.0937383	0.227037	0.149598	0.118321	0.152369	0.24141	0.0602278	0.175645	0.0465807	0.0386894	0.102526	0.130769	4	4	4	3	3	3	3	4	4	2	3	3	2	3	3
Golgi membrane;extracellular region;extracellular space;Golgi apparatus;membrane;integral to membrane;integral to Golgi membrane;organelle membrane;intrinsic to membrane;intrinsic to Golgi membrane;intrinsic to organelle membrane;integral to organelle membrane;organelle;membrane-bounded organelle;intracellular organelle;intracellular membrane-bounded organelle;extracellular region part;organelle …	protein folding;protein modification process;protein thiol-disulfide exchange;metabolic process;cellular process;protein metabolic process;cellular homeostasis;homeostatic process;macromolecule metabolic process;macromolecule modification;cellular metabolic process;primary metabolic process;cellular macromolecule metabolic process;cellular protein metabolic process;cell redox homeostasis;regulati…	catalytic activity;oxidoreductase activity;oxidoreductase activity, acting on a sulfur group of donors;oxidoreductase activity, acting on a sulfur group of donors, oxygen as acceptor;flavin-linked sulfhydryl oxidase activity;thiol oxidase activity			0.232245	0.670775	O00391;O00391-2;H0Y5Z8;A8MXT8	O00391;O00391-2	Sulfhydryl oxidase 1	QSOX1	6.94373e-06	9.11881e-06	3.76258e-06	8.56705e-06	9.16048e-06	2.21357e-06	7.65501e-06	1.02823e-05	6.8338e-06	4.81911e-06	8.2742e-06	2.11838e-05	0.0840879	0.110428	0.0455645	0.103746	0.110932	0.0268061	0.0927015	0.124518	0.0827568	0.058359	0.1002	0.256534	4	4	4	2	2	2	2	3	1	1	1	2	2	3	3
Golgi membrane;cell fraction;membrane fraction;insoluble fraction;endoplasmic reticulum;endoplasmic reticulum membrane;integral to plasma membrane;membrane;integral to membrane;organelle membrane;intrinsic to membrane;intrinsic to plasma membrane;organelle;membrane-bounded organelle;intracellular organelle;intracellular membrane-bounded organelle;organelle part;intracellular part;membrane part;Go…	transport;cell death;cellular process;acetyl-CoA transport;death;cofactor transport;coenzyme transport;establishment of localization;transmembrane transport	transporter activity;acetyl-CoA transporter activity;cofactor transporter activity;coenzyme transporter activity	Glycosphingolipid biosynthesis - ganglio series		0.0342834	1.63237	O00400;H7C562	O00400	Acetyl-coenzyme A transporter 1	SLC33A1	1.30493e-05	1.39571e-05	9.85252e-06	1.50745e-05	1.21392e-05	1.27194e-05	7.53156e-06	3.69995e-06	1.02418e-05	5.78936e-06	1.38468e-05	9.64899e-06	0.214247	0.22915	0.161761	0.247497	0.199303	0.20883	0.123655	0.0607466	0.168152	0.095051	0.22734	0.158419	3	3	3	3	3	3	3	2	2	2	1	3	2	3	2
nucleus;nucleolus;cytoplasm;cytosol;cytoskeleton;plasma membrane;actin cytoskeleton;membrane;lamellipodium;cell projection;organelle;membrane-bounded organelle;non-membrane-bounded organelle;intracellular organelle;intracellular membrane-bounded organelle;intracellular non-membrane-bounded organelle;organelle part;intracellular part;nuclear part;cytoplasmic part;intracellular organelle part;cell …	nucleobase, nucleoside, nucleotide and nucleic acid metabolic process;transcription, DNA-dependent;regulation of transcription, DNA-dependent;protein complex assembly;nitrogen compound metabolic process;cellular component movement;chemotaxis;organelle organization;cytoskeleton organization;actin filament organization;axon guidance;metabolic process;actin polymerization or depolymerization;biosynt…	actin binding;small GTPase regulator activity;binding;protein binding;cytoskeletal protein binding;enzyme regulator activity;GTPase regulator activity;nucleoside-triphosphatase regulator activity	Chemokine signaling pathway;Adherens junction;Fc gamma R-mediated phagocytosis;Regulation of actin cytoskeleton;Bacterial invasion of epithelial cells;Pathogenic Escherichia coli infection;Shigellosis		0.827757	1.11093	O00401	O00401	Neural Wiskott-Aldrich syndrome protein	WASL	3.27622e-05	2.58158e-06	1.16102e-05	2.06528e-05	2.12902e-05	5.74201e-05	1.30831e-05	1.92864e-05	1.54515e-05	2.76313e-05	1.64921e-05	7.42336e-06	0.597567	0.0470868	0.211765	0.376697	0.388323	1.04732	0.23863	0.351775	0.281829	0.503982	0.300808	0.135398	8	8	8	2	2	3	4	5	4	1	2	4	5	4	1
nucleus;nuclear pore;nucleolus;cytoplasm;macromolecular complex;organelle;membrane-bounded organelle;non-membrane-bounded organelle;intracellular organelle;intracellular membrane-bounded organelle;intracellular non-membrane-bounded organelle;protein complex;organelle part;intracellular part;membrane part;nuclear part;intracellular organelle part;cell part;pore complex	protein targeting;protein import into nucleus;NLS-bearing substrate import into nucleus;ribosomal protein import into nucleus;transport;intracellular protein transport;nucleocytoplasmic transport;protein transport;protein import;interspecies interaction between organisms;establishment of protein localization;intracellular transport;nuclear transport;nuclear import;establishment of localization;es…	enzyme inhibitor activity;GTPase inhibitor activity;transporter activity;binding;protein binding;Ran GTPase binding;protein transporter activity;Ras GTPase binding;enzyme binding;substrate-specific transporter activity;enzyme regulator activity;GTPase regulator activity;small GTPase binding;GTPase binding;nucleoside-triphosphatase regulator activity			0.543586	0.923323	O00410;O00410-3;H0Y8C6;O00410-2;E7ETV3;E7EQT5;C9JMV5;E7EV12;C9JZD8;C9JZ53;E7EWK4;E7EX05;C9JQT6;E7ESA1;E7ETV8;C9J875;C9JXE0	O00410;O00410-3;H0Y8C6;O00410-2	Importin-5	IPO5	0.000801441	0.000860792	0.00100362	0.000997859	0.00095356	0.000572166	0.000749067	0.000874735	0.00102047	0.00106163	0.0012496	0.000685828	6.48258	6.96265	8.11792	8.07134	7.71302	4.62805	6.05894	7.07543	8.2542	8.58712	10.1076	5.54742	42	42	30	28	30	31	34	26	23	27	27	33	35	36	28
mitochondrion;mitochondrial matrix;nucleoid;membrane-enclosed lumen;mitochondrial nucleoid;organelle;membrane-bounded organelle;non-membrane-bounded organelle;intracellular organelle;intracellular membrane-bounded organelle;intracellular non-membrane-bounded organelle;organelle lumen;organelle part;intracellular part;mitochondrial part;cytoplasmic part;intracellular organelle part;cell part;intra…	nucleobase, nucleoside, nucleotide and nucleic acid metabolic process;transcription, DNA-dependent;transcription initiation, DNA-dependent;transcription from mitochondrial promoter;transcription initiation from mitochondrial promoter;nitrogen compound metabolic process;organelle organization;mitochondrion organization;metabolic process;biosynthetic process;macromolecule biosynthetic process;cellu…	nucleic acid binding;DNA binding;catalytic activity;DNA-directed RNA polymerase activity;binding;protein binding;transferase activity;transferase activity, transferring phosphorus-containing groups;nucleotidyltransferase activity;RNA polymerase activity			0.906102	1.04431	O00411;K7ESD1;K7EMH3	O00411	DNA-directed RNA polymerase, mitochondrial	POLRMT	1.4413e-05	5.37599e-06	3.09099e-05	2.57983e-05	1.41378e-05	1.79693e-05	1.26987e-05	4.86914e-06	2.36955e-05	2.69393e-05	1.45389e-05	2.10887e-05	0.103975	0.0387822	0.222983	0.186108	0.10199	0.12963	0.0916082	0.0351258	0.170939	0.194339	0.104883	0.152133	10	10	10	3	2	6	7	4	4	2	1	7	7	5	6
histone deacetylase complex;nucleus;nucleolus;cytoplasm;plasma membrane;membrane;chromatin remodeling complex;macromolecular complex;organelle;membrane-bounded organelle;non-membrane-bounded organelle;intracellular organelle;intracellular membrane-bounded organelle;intracellular non-membrane-bounded organelle;protein complex;organelle part;intracellular part;nuclear part;intracellular organelle p…	nucleobase, nucleoside, nucleotide and nucleic acid metabolic process;transcription, DNA-dependent;regulation of transcription, DNA-dependent;regulation of transcription from RNA polymerase II promoter;nitrogen compound metabolic process;metabolic process;biosynthetic process;macromolecule biosynthetic process;regulation of biosynthetic process;cellular process;regulation of gene expression;regul…	protein binding transcription factor activity;transcription factor binding transcription factor activity;transcription cofactor activity;transcription corepressor activity;binding;protein binding	RNA transport;mRNA surveillance pathway		0.388905	0.866105	O00422;U3KPY7;H7BZW6;U3KQ12	O00422;U3KPY7;H7BZW6	Histone deacetylase complex subunit SAP18	SAP18	5.78071e-05	0.000133739	7.60408e-05	0.000106497	8.50485e-05	9.82801e-05	0.000136456	0.000125963	9.27007e-05	6.84569e-05	9.19422e-05	0.00012362	3.29179	7.6157	4.3301	6.06442	4.84303	5.5965	7.77038	7.17286	5.27878	3.89823	5.23559	7.03944	4	4	1	2	4	2	3	2	3	3	4	3	3	2	3
nucleus;cytoplasm;cytosol;organelle;membrane-bounded organelle;intracellular organelle;intracellular membrane-bounded organelle;intracellular part;cytoplasmic part;cell part;nucleolus;plasma membrane;stress granule;membrane;lamellipodium;dendrite;ribonucleoprotein complex;macromolecular complex;RNA granule;cell projection;neuron projection;dendritic spine;non-membrane-bounded organelle;intracellu…	regulation of cytokine production;translation;regulation of translation;metabolic process;biosynthetic process;macromolecule biosynthetic process;anatomical structure morphogenesis;regulation of biosynthetic process;negative regulation of biosynthetic process;negative regulation of metabolic process;cellular process;regulation of gene expression;regulation of macromolecule biosynthetic process;ne…	nucleotide binding;nucleic acid binding;RNA binding;mRNA binding;mRNA 3'-UTR binding;binding;protein binding;translation regulator activity;mRNA 5'-UTR binding			0.152858	0.882052	O00425;O00425-2;Q9NZI8;F8WD15;Q9NZI8-2	O00425	Insulin-like growth factor 2 mRNA-binding protein 3	IGF2BP3	9.72432e-05	6.90059e-05	8.48079e-05	9.35705e-05	8.93405e-05	0.000113556	0.000121802	0.000107001	9.52809e-05	0.000100365	0.000104805	8.78215e-05	1.52648	1.08323	1.33128	1.46883	1.40243	1.78256	1.912	1.67965	1.49568	1.57549	1.64519	1.37859	16	15	15	10	9	10	11	10	9	9	12	11	12	14	12
					0.0161025	1.482	O00429-2;O00429-4;O00429-8;G8JLD5	O00429-2;O00429-4;O00429-8;G8JLD5	Dynamin-1-like protein	DNM1L	0.000144892	0.000197788	0.000180564	0.000173182	0.000204446	0.000154896	7.42231e-05	8.98773e-05	0.000136505	0.000156813	0.000154649	0.000121294	1.79912	2.45592	2.24205	2.15039	2.5386	1.92334	0.921625	1.116	1.69498	1.94714	1.92027	1.5061	30	30	1	20	24	24	25	18	13	12	16	21	24	20	15
nucleus;nucleoplasm;cytoplasm;mitochondrion;organelle;membrane-bounded organelle;intracellular organelle;intracellular membrane-bounded organelle;organelle part;intracellular part;nuclear part;cytoplasmic part;intracellular organelle part;cell part	nucleobase, nucleoside, nucleotide and nucleic acid metabolic process;RNA processing;nitrogen compound metabolic process;metabolic process;cellular process;RNA metabolic process;cellular nitrogen compound metabolic process;macromolecule metabolic process;cellular metabolic process;primary metabolic process;cellular macromolecule metabolic process;nucleic acid metabolic process	nucleotide binding;nucleic acid binding;RNA binding;catalytic activity;RNA-3'-phosphate cyclase activity;binding;protein binding;ATP binding;cyclase activity;ligase activity;ligase activity, forming phosphoric ester bonds;purine nucleotide binding;adenyl nucleotide binding;ribonucleotide binding;purine ribonucleotide binding;adenyl ribonucleotide binding;purine ribonucleoside triphosphate binding			0.714909	0.934861	O00442;O00442-2	O00442;O00442-2	RNA 3-terminal phosphate cyclase	RTCA	4.92156e-05	2.56433e-05	4.66476e-05	4.30336e-05	2.19323e-05	3.40446e-05	2.70009e-05	2.88688e-05	4.66222e-05	4.25483e-05	5.53381e-05	3.31175e-05	1.25116	0.651905	1.18587	1.094	0.557563	0.865482	0.686417	0.733903	1.18523	1.08166	1.40681	0.841912	7	7	7	4	4	5	5	5	5	4	4	6	5	6	5
nucleus;cytoplasm;Golgi apparatus;plasma membrane;phosphatidylinositol 3-kinase complex;membrane;cytoplasmic membrane-bounded vesicle;coated vesicle;clathrin-coated vesicle;cytoplasmic vesicle;vesicle;membrane-bounded vesicle;macromolecular complex;organelle;membrane-bounded organelle;intracellular organelle;intracellular membrane-bounded organelle;protein complex;intracellular part;cytoplasmic p…	lipid metabolic process;phospholipid metabolic process;glycerophospholipid metabolic process;phosphatidylinositol biosynthetic process;phosphorus metabolic process;phosphate metabolic process;cell communication;signal transduction;metabolic process;lipid biosynthetic process;phospholipid biosynthetic process;biosynthetic process;cellular process;phosphorylation;organophosphate metabolic process;s…	nucleotide binding;lipid kinase activity;catalytic activity;inositol or phosphatidylinositol kinase activity;binding;ATP binding;phospholipid binding;lipid binding;kinase activity;1-phosphatidylinositol-3-kinase activity;phosphatidylinositol phosphate kinase activity;transferase activity;transferase activity, transferring phosphorus-containing groups;phosphotransferase activity, alcohol group as …	Inositol phosphate metabolism;Phosphatidylinositol signaling system		0.902317	1.09475	O00443	O00443	Phosphatidylinositol 4-phosphate 3-kinase C2 domain-containing subunit alpha	PIK3C2A	1.27248e-05	9.42256e-07	1.12078e-06	5.90428e-06	2.89758e-06	6.8896e-07	1.1359e-05	2.68391e-06	2.54284e-06	2.31963e-07	1.08872e-06	0	0.0667339	0.00494156	0.00587778	0.0309644	0.0151961	0.00361318	0.059571	0.0140755	0.0133356	0.0012165	0.00570968	0.0246478	6	6	6	1	1	2	2	2	1	1	2	2	2	2	0
intracellular;cytosol;phosphatidylinositol 3-kinase complex;macromolecular complex;protein complex;intracellular part;cytoplasmic part;cytosolic part;cell part	cell activation;activation of immune response;immune system process;immune response-activating cell surface receptor signaling pathway;regulation of immune system process;positive regulation of immune system process;regulation of leukocyte activation;positive regulation of leukocyte activation;immune response-activating signal transduction;immune response-regulating signaling pathway;immune respo…	lipid kinase activity;catalytic activity;inositol or phosphatidylinositol kinase activity;GTPase activator activity;binding;protein binding;enzyme activator activity;kinase activity;1-phosphatidylinositol-3-kinase activity;transferase activity;transferase activity, transferring phosphorus-containing groups;phosphotransferase activity, alcohol group as acceptor;kinase regulator activity;enzyme reg…	ErbB signaling pathway;Chemokine signaling pathway;Phosphatidylinositol signaling system;mTOR signaling pathway;Apoptosis;VEGF signaling pathway;Osteoclast differentiation;Focal adhesion;Toll-like receptor signaling pathway;Jak-STAT signaling pathway;Natural killer cell mediated cytotoxicity;T cell receptor signaling pathway;B cell receptor signaling pathway;Fc epsilon RI signaling pathway;Fc gam…		0.659937	1.13565	O00459;E9PFP1	O00459;E9PFP1	Phosphatidylinositol 3-kinase regulatory subunit beta	PIK3R2	9.33238e-06	9.52294e-06	1.80392e-05	1.43586e-05	1.03298e-05	1.21633e-05	4.78921e-06	5.55588e-06	1.38749e-05	1.25917e-05	1.07456e-05	2.69898e-05	0.114446	0.116783	0.22122	0.176084	0.126677	0.149163	0.0587316	0.0681335	0.170152	0.154417	0.131777	0.330985	8	8	7	3	3	6	4	3	3	1	2	4	4	3	4
Golgi membrane;nucleus;nucleolus;endosome;Golgi apparatus;Golgi lumen;cis-Golgi network;endosome membrane;membrane;integral to membrane;cytoplasmic membrane-bounded vesicle;endocytic vesicle;organelle membrane;intrinsic to membrane;cytoplasmic vesicle;membrane-enclosed lumen;vesicle;membrane-bounded vesicle;Golgi cisterna membrane;organelle;membrane-bounded organelle;non-membrane-bounded organell…	transport;establishment of localization				0.683106	1.10855	O00461;F8W785	O00461;F8W785	Golgi integral membrane protein 4	GOLIM4	1.19459e-05	8.1069e-06	2.13939e-05	2.21805e-05	1.06664e-05	1.0236e-05	1.3012e-05	1.16066e-05	2.07683e-05	6.44033e-06	1.64309e-05	8.14589e-06	0.145897	0.0990107	0.261287	0.270893	0.13027	0.125014	0.158918	0.141754	0.253647	0.0786567	0.200673	0.0994869	4	4	4	2	2	2	3	3	2	2	2	3	1	3	2
extracellular region;proteinaceous extracellular matrix;basement membrane;basal lamina;extracellular space;cell surface;extracellular matrix;extracellular matrix part;extracellular region part;cell part;synapse	regulation of transcription, DNA-dependent;regulation of transcription from RNA polymerase II promoter;chemotaxis;plasma membrane organization;cell communication;signal transduction;cell surface receptor linked signaling pathway;G-protein coupled receptor protein signaling pathway;muscarinic acetylcholine receptor signaling pathway;cell-cell signaling;synaptic transmission;axon guidance;synapse a…	structural molecule activity;structural constituent of cytoskeleton;binding;protein binding;receptor regulator activity;acetylcholine receptor regulator activity;laminin binding;extracellular matrix binding	ECM-receptor interaction		0.0427665	1.53498	O00468-6;O00468-7;O00468;A0A087X208;O00468-2;O00468-3;O00468-5;O00468-4;H0Y5U1	O00468-6;O00468-7;O00468;A0A087X208;O00468-2;O00468-3;O00468-5;O00468-4	Agrin;Agrin N-terminal 110 kDa subunit;Agrin C-terminal 110 kDa subunit;Agrin C-terminal 90 kDa fragment;Agrin C-terminal 22 kDa fragment	AGRN	7.26773e-05	8.78865e-05	8.56688e-05	6.51957e-05	5.05371e-05	9.18459e-05	3.12078e-05	4.2321e-05	5.81808e-05	5.16229e-05	3.48346e-05	9.16152e-05	0.338286	0.409079	0.398756	0.303462	0.235231	0.427508	0.145261	0.196989	0.27081	0.240285	0.162142	0.426435	14	14	14	9	8	8	8	5	7	4	7	8	9	7	6
cytoplasm;intracellular part;cell part	transport;exocytosis;post-Golgi vesicle-mediated transport;cellular process;protein transport;vesicle-mediated transport;membrane docking;secretion by cell;establishment of protein localization;secretion;intracellular transport;Golgi vesicle transport;vesicle docking;establishment of localization;establishment of localization in cell				0.798659	1.09463	O00471;F8W9B8;A0A0A0MSI8	O00471;F8W9B8;A0A0A0MSI8	Exocyst complex component 5	EXOC5	1.95656e-05	8.75775e-06	2.09017e-05	1.74167e-05	1.21567e-05	2.09588e-05	1.78912e-05	1.93623e-05	2.652e-05	1.49797e-05	2.11485e-05	3.17443e-06	0.239037	0.106995	0.25536	0.212783	0.148521	0.256057	0.21858	0.236552	0.324	0.183009	0.258375	0.0387825	9	9	9	3	3	5	5	3	4	3	3	5	5	4	2
membrane;integral to membrane;intrinsic to membrane;membrane part;cell part	lipid metabolic process;metabolic process;primary metabolic process				0.903833	1.04667	O00478;O00478-2;C9JUV8;P78410;O00481;S4R3N0;C9J877;C9JQT8;P78410-3;P78410-2;O00481-2;O00481-3;O00481-4	O00478;O00478-2;C9JUV8	Butyrophilin subfamily 3 member A3	BTN3A3	1.23907e-05	1.18427e-05	8.75987e-06	9.45012e-06	4.06034e-06	1.53323e-06	5.35394e-06	5.40797e-06	6.15602e-06	5.26275e-06	4.57809e-06	1.33931e-05	0.190624	0.182193	0.134765	0.145384	0.0624657	0.0235878	0.0823671	0.0831982	0.0947066	0.0809641	0.070431	0.206045	3	3	3	3	3	2	2	2	1	1	1	2	1	2	1
mitochondrion;mitochondrial inner membrane;mitochondrial respiratory chain complex I;membrane;organelle inner membrane;NADH dehydrogenase complex;organelle membrane;mitochondrial membrane;macromolecular complex;organelle;membrane-bounded organelle;intracellular organelle;intracellular membrane-bounded organelle;protein complex;organelle part;intracellular part;membrane part;mitochondrial part;cyt…	generation of precursor metabolites and energy;mitochondrial electron transport, NADH to ubiquinone;transport;metabolic process;cellular process;electron transport chain;respiratory electron transport chain;cellular metabolic process;establishment of localization;oxidation-reduction process	catalytic activity;NADH dehydrogenase activity;NADH dehydrogenase (ubiquinone) activity;oxidoreductase activity;oxidoreductase activity, acting on NADH or NADPH;oxidoreductase activity, acting on NADH or NADPH, quinone or similar compound as acceptor;NADH dehydrogenase (quinone) activity	Oxidative phosphorylation;Alzheimer's disease;Parkinson's disease;Huntington's disease		0.300575	0.836988	O00483	O00483	Cytochrome c oxidase subunit NDUFA4	NDUFA4	3.94425e-05	3.04901e-05	3.97939e-05	2.61624e-05	3.2675e-05	6.51478e-05	4.50661e-05	3.25791e-05	4.58343e-05	5.32451e-05	3.50396e-05	6.17448e-05	4.20958	3.25411	4.24709	2.79223	3.48731	6.95303	4.80977	3.47707	4.89175	5.68269	3.73967	6.58983	4	4	4	3	2	3	3	2	3	3	3	3	3	3	3
proteasome complex;macromolecular complex;protein complex;intracellular part;cell part	cell cycle checkpoint;G1-S transition of mitotic cell cycle;S phase of mitotic cell cycle;M-G1 transition of mitotic cell cycle;mitotic cell cycle;nucleobase, nucleoside, nucleotide and nucleic acid metabolic process;protein modification process;proteolysis;ubiquitin-dependent protein catabolic process;regulation of cellular amino acid metabolic process;nitrogen compound metabolic process;apoptos…	catalytic activity;ubiquitin thiolesterase activity;binding;protein binding;enzyme activator activity;peptidase activity;metallopeptidase activity;peptidase activator activity;hydrolase activity;hydrolase activity, acting on ester bonds;thiolester hydrolase activity;enzyme regulator activity;protein complex binding;ion binding;cation binding;metal ion binding;endopeptidase activator activity;pept…	Proteasome		0.0903304	1.15196	O00487;C9JW37	O00487	26S proteasome non-ATPase regulatory subunit 14	PSMD14	0.000287189	0.000289549	0.000230827	0.000279285	0.000357389	0.000267601	0.000263829	0.000292088	0.000218358	0.000247497	0.000248477	0.00021202	8.30578	8.37404	6.67575	8.07719	10.336	7.73928	7.63019	8.44748	6.31513	7.15784	7.18621	6.13182	12	12	12	7	9	7	9	6	5	5	5	6	8	11	6
nucleus;cytoplasm;cytoskeleton;synaptic vesicle;actin cytoskeleton;cytoplasmic membrane-bounded vesicle;coated vesicle;clathrin-coated vesicle;axon;cytoplasmic vesicle;vesicle;membrane-bounded vesicle;axon part;cell projection;neuron projection;varicosity;organelle;membrane-bounded organelle;non-membrane-bounded organelle;intracellular organelle;intracellular membrane-bounded organelle;intracellu…	regulation of nucleotide metabolic process;transport;endocytosis;multicellular organismal development;cell proliferation;regulation of catabolic process;cellular process;membrane invagination;cellular component organization;cellular membrane organization;vesicle-mediated transport;regulation of nucleobase, nucleoside, nucleotide and nucleic acid metabolic process;regulation of metabolic process;r…	binding;protein binding;enzyme binding;protein complex binding;protein heterodimerization activity;protein dimerization activity;GTPase binding			0.303002	0.722994	O00499;O00499-3;O00499-5;O00499-10;O00499-2;O00499-9;O00499-7;O00499-8;O00499-4;O00499-6;O00499-11	O00499;O00499-3;O00499-5;O00499-10;O00499-2;O00499-9;O00499-7;O00499-8;O00499-4;O00499-6;O00499-11	Myc box-dependent-interacting protein 1	BIN1	8.48821e-06	1.208e-05	1.88836e-05	2.41293e-05	3.8867e-05	3.74865e-05	2.46052e-05	1.4832e-05	2.80708e-05	3.45224e-05	5.04728e-05	2.67004e-05	0.131195	0.186711	0.291868	0.372947	0.600735	0.579399	0.380303	0.229246	0.433868	0.533585	0.780118	0.412686	9	9	9	2	3	4	6	6	5	6	4	5	7	8	6
nucleus;nuclear pore;cytoplasm;macromolecular complex;organelle;membrane-bounded organelle;intracellular organelle;intracellular membrane-bounded organelle;protein complex;organelle part;intracellular part;membrane part;nuclear part;intracellular organelle part;cell part;pore complex	protein complex assembly;protein targeting;protein import into nucleus;NLS-bearing substrate import into nucleus;transport;intracellular protein transport;nucleocytoplasmic transport;protein transport;cellular component organization;protein import;cellular component assembly;macromolecular complex subunit organization;establishment of protein localization;intracellular transport;nuclear transport…	signal sequence binding;transporter activity;binding;protein binding;protein C-terminus binding;nuclear localization sequence binding;protein transporter activity;substrate-specific transporter activity;peptide binding			0.621909	0.958581	O00505;H0Y4S9	O00505	Importin subunit alpha-4	KPNA3	0.000198278	0.000248139	0.000324761	0.000283069	0.000299789	0.000344508	0.000301992	0.000282554	0.000296656	0.000287736	0.000281075	0.000294104	3.42982	4.29232	5.61773	4.89653	5.18576	5.95931	5.22387	4.88764	5.13157	4.97728	4.86204	5.08742	14	14	9	11	10	12	11	9	7	8	9	11	12	10	10
intracellular;nucleus;nucleoplasm;chromosome;nucleolus;ribonucleoprotein complex;preribosome;preribosome, large subunit precursor;macromolecular complex;organelle;membrane-bounded organelle;non-membrane-bounded organelle;intracellular organelle;intracellular membrane-bounded organelle;intracellular non-membrane-bounded organelle;protein complex;organelle part;intracellular part;nuclear part;intra…	maturation of 5.8S rRNA;maturation of LSU-rRNA from tricistronic rRNA transcript (SSU-rRNA, 5.8S rRNA, LSU-rRNA);maturation of 5.8S rRNA from tricistronic rRNA transcript (SSU-rRNA, 5.8S rRNA, LSU-rRNA);maturation of LSU-rRNA;nucleobase, nucleoside, nucleotide and nucleic acid metabolic process;rRNA processing;RNA processing;nitrogen compound metabolic process;metabolic process;cell proliferation…	binding;protein binding			0.876326	1.04479	O00541;B5MCF9;O00541-2;H7C267	O00541;B5MCF9;O00541-2	Pescadillo homolog	PES1	7.94751e-05	7.99176e-05	0.000136277	9.14444e-05	4.98726e-05	2.86643e-05	3.52148e-05	6.22731e-05	0.000119893	7.04468e-05	5.97879e-05	7.85587e-05	1.16872	1.17522	2.00401	1.34473	0.7334	0.421521	0.51785	0.915755	1.76308	1.03595	0.879208	1.15524	15	15	5	6	10	12	11	9	7	6	8	11	11	6	7
nucleus;cytoplasm;endoplasmic reticulum;endoplasmic reticulum membrane;cytosol;cytoskeleton;plasma membrane;interleukin-5 receptor complex;adherens junction;cell-substrate adherens junction;focal adhesion;membrane;cytoplasmic membrane-bounded vesicle;cell junction;cell-substrate junction;organelle membrane;cytoplasmic vesicle;vesicle;membrane-bounded vesicle;macromolecular complex;melanosome;orga…	protein targeting;protein targeting to membrane;transport;intracellular protein transport;substrate-dependent cell migration, cell extension;chemotaxis;organelle organization;cytoskeleton organization;cell communication;signal transduction;small GTPase mediated signal transduction;Ras protein signal transduction;cell-cell signaling;synaptic transmission;axon guidance;response to external stimulus…	G-protein-coupled receptor binding;glycoprotein binding;receptor binding;frizzled binding;cytokine receptor binding;interleukin-5 receptor binding;binding;protein binding;protein C-terminus binding;cytoskeletal protein binding;cytoskeletal adaptor activity;growth factor binding;protein binding, bridging;identical protein binding;protein homodimerization activity;syndecan binding;ephrin receptor b…			0.765443	1.06458	O00560;O00560-3	O00560;O00560-3	Syntenin-1	SDCBP	3.32826e-05	2.4787e-05	1.52218e-05	1.66416e-05	3.35949e-05	4.79798e-05	1.91562e-05	2.13632e-05	2.48942e-05	3.62094e-05	2.22222e-05	2.82288e-05	1.02585	0.763994	0.469171	0.512934	1.03547	1.47885	0.590439	0.658465	0.767298	1.11606	0.684939	0.870077	6	6	1	4	4	2	4	5	5	4	3	4	5	4	2
nucleus;chromosome;nucleolus;small nucleolar ribonucleoprotein complex;ribonucleoprotein complex;macromolecular complex;organelle;membrane-bounded organelle;non-membrane-bounded organelle;intracellular organelle;intracellular membrane-bounded organelle;intracellular non-membrane-bounded organelle;organelle part;intracellular part;nuclear part;intracellular organelle part;cell part	RNA splicing, via transesterification reactions;nucleobase, nucleoside, nucleotide and nucleic acid metabolic process;rRNA processing;RNA processing;nitrogen compound metabolic process;metabolic process;RNA splicing;cellular process;RNA metabolic process;rRNA metabolic process;ribonucleoprotein complex biogenesis;ncRNA processing;cellular nitrogen compound metabolic process;ncRNA metabolic proces…	binding;protein binding	Ribosome biogenesis in eukaryotes		0.325891	1.33717	O00566;U3KQ48	O00566	U3 small nucleolar ribonucleoprotein protein MPP10	MPHOSPH10	1.11258e-05	3.19246e-05	1.94037e-05	3.85191e-05	2.40093e-05	3.10505e-05	1.60235e-05	2.47387e-05	1.56008e-05	2.45892e-05	3.13639e-05	7.25919e-06	0.141078	0.40481	0.246043	0.488431	0.304443	0.393727	0.203182	0.313692	0.197822	0.311797	0.397701	0.0920481	9	9	9	2	4	4	5	3	4	2	3	3	5	6	3
nucleus;nucleolus;small nucleolar ribonucleoprotein complex;ribonucleoprotein complex;box C-D snoRNP complex;macromolecular complex;organelle;membrane-bounded organelle;non-membrane-bounded organelle;intracellular organelle;intracellular membrane-bounded organelle;intracellular non-membrane-bounded organelle;organelle part;intracellular part;nuclear part;intracellular organelle part;nucleolar par…	nucleobase, nucleoside, nucleotide and nucleic acid metabolic process;rRNA processing;RNA processing;nitrogen compound metabolic process;metabolic process;cellular process;RNA metabolic process;rRNA metabolic process;ribonucleoprotein complex biogenesis;ncRNA processing;cellular nitrogen compound metabolic process;ncRNA metabolic process;ribosome biogenesis;macromolecule metabolic process;cellula…	nucleic acid binding;RNA binding;binding;protein binding;snoRNA binding	Ribosome biogenesis in eukaryotes		0.730799	0.970256	O00567;H0YDU4;Q5JXT2;H0Y653	O00567;H0YDU4	Nucleolar protein 56	NOP56	0.000268361	0.000301023	0.000302284	0.00032966	0.000228454	0.000274568	0.00029215	0.000323424	0.00032302	0.000242243	0.000233898	0.000349983	4.06306	4.55757	4.57666	4.99115	3.45886	4.15704	4.42323	4.89672	4.89061	3.66763	3.54128	5.29883	26	26	25	12	15	18	15	13	14	10	14	19	17	18	16
nucleus;cytoplasm;nuclear body;nuclear speck;organelle;membrane-bounded organelle;intracellular organelle;intracellular membrane-bounded organelle;organelle part;intracellular part;nuclear part;intracellular organelle part;nucleoplasm part;cell part	interspecies interaction between organisms;multi-organism process	nucleotide binding;nucleic acid binding;DNA binding;RNA binding;RNA helicase activity;catalytic activity;ATP-dependent RNA helicase activity;helicase activity;binding;protein binding;ATP binding;ATP-dependent helicase activity;RNA-dependent ATPase activity;pyrophosphatase activity;hydrolase activity;hydrolase activity, acting on acid anhydrides;hydrolase activity, acting on acid anhydrides, in ph…	RIG-I-like receptor signaling pathway		0.455919	1.18429	O00571;A0A0D9SFB3;A0A0D9SG12;A0A0D9SF53;O00571-2;O15523;O15523-2;O15523-3;A0A087WVZ1;C9J8G5;C9J081;A0A087WX09;B4DLA0	O00571;A0A0D9SFB3;A0A0D9SG12;A0A0D9SF53;O00571-2;O15523;O15523-2	ATP-dependent RNA helicase DDX3X;ATP-dependent RNA helicase DDX3Y	DDX3X;DDX3Y	0.00018579	0.000217924	0.000248476	0.000190028	0.00031599	0.000234792	8.24645e-05	0.000159855	0.000256476	0.000286855	0.000309752	0.000171132	2.53663	2.97536	3.39249	2.59449	4.31427	3.20565	1.1259	2.18253	3.50171	3.91648	4.2291	2.33649	25	24	24	14	16	21	18	12	11	10	13	20	19	18	16
nucleus;cytoplasm;organelle;membrane-bounded organelle;intracellular organelle;intracellular membrane-bounded organelle;intracellular part;cell part	nucleobase, nucleoside, nucleotide and nucleic acid metabolic process;transcription, DNA-dependent;transcription from RNA polymerase II promoter;nitrogen compound metabolic process;metabolic process;biosynthetic process;macromolecule biosynthetic process;cellular process;RNA metabolic process;RNA biosynthetic process;cellular nitrogen compound metabolic process;cellular macromolecule biosynthetic…	protein binding transcription factor activity;transcription factor binding transcription factor activity;transcription cofactor activity;catalytic activity;binding;protein binding;quercetin 2,3-dioxygenase activity;oxidoreductase activity;oxidoreductase activity, acting on single donors with incorporation of molecular oxygen;oxidoreductase activity, acting on single donors with incorporation of m…			0.350239	0.79611	O00625	O00625	Pirin	PIR	7.69066e-05	7.61554e-05	5.11695e-05	7.51078e-05	0.00012275	8.19457e-05	7.74534e-05	8.72107e-05	0.000146654	0.000134655	0.00015595	4.27522e-05	2.39487	2.37148	1.59342	2.33886	3.82245	2.55179	2.4119	2.71574	4.5668	4.19317	4.8563	1.3313	7	7	7	4	4	4	4	4	4	5	5	6	5	6	5
nucleus;nuclear pore;cytoplasm;macromolecular complex;organelle;membrane-bounded organelle;intracellular organelle;intracellular membrane-bounded organelle;protein complex;organelle part;intracellular part;membrane part;nuclear part;intracellular organelle part;cell part;pore complex	protein targeting;protein import into nucleus;NLS-bearing substrate import into nucleus;transport;intracellular protein transport;nucleocytoplasmic transport;protein transport;protein import;establishment of protein localization;intracellular transport;nuclear transport;nuclear import;establishment of localization;establishment of localization in cell	transporter activity;binding;protein binding;protein transporter activity;substrate-specific transporter activity			0.710763	1.15753	O00629;H7C4F6	O00629	Importin subunit alpha-3	KPNA4	3.3847e-05	3.9746e-05	3.34432e-05	6.49308e-05	2.84791e-05	1.16285e-05	1.79385e-05	1.36772e-05	3.16867e-05	5.32782e-05	7.75378e-05	1.25231e-05	0.584717	0.686625	0.577742	1.1217	0.491985	0.200887	0.309894	0.236278	0.547398	0.920399	1.33949	0.21634	9	4	4	7	7	7	7	6	5	5	5	7	7	7	7
intracellular;cell part	signal transduction;regulation of signal transduction;positive regulation of signal transduction;cellular process;regulation of intracellular protein kinase cascade;regulation of cell communication;positive regulation of cell communication;positive regulation of intracellular protein kinase cascade;regulation of signaling;positive regulation of signaling;regulation of I-kappaB kinase-NF-kappaB ca…	signal transducer activity;binding;zinc ion binding;ion binding;cation binding;metal ion binding;transition metal ion binding;molecular transducer activity			0.0581473	0.557741	O00635	O00635	E3 ubiquitin-protein ligase TRIM38	TRIM38	2.10623e-06	1.42153e-06	3.55044e-06	2.97347e-06	2.36977e-06	0	0	2.85732e-06	8.72121e-06	2.29477e-06	2.61499e-06	6.28257e-06	0.0394315	0.0266129	0.0664689	0.0556673	0.0443653	0.0239993	0.0635672	0.0534929	0.163273	0.0429612	0.0489561	0.117618	4	4	4	1	1	1	2	1	0	0	2	1	2	1	1
cytoplasm;cytosol;intracellular part;cytoplasmic part;cell part	G1-S transition of mitotic cell cycle;protein modification process;protein dephosphorylation;phosphorus metabolic process;phosphate metabolic process;cell cycle;metabolic process;cellular process;dephosphorylation;protein metabolic process;cell cycle process;macromolecule metabolic process;macromolecule modification;cellular metabolic process;primary metabolic process;cellular macromolecule metab…	catalytic activity;phosphoprotein phosphatase activity;protein serine-threonine phosphatase activity;binding;protein binding;hydrolase activity;hydrolase activity, acting on ester bonds;phosphatase activity;phosphoric ester hydrolase activity;ion binding;cation binding;metal ion binding			0.367565	0.882521	O00743;O00743-3;O00743-2;Q5T1S7	O00743;O00743-3;O00743-2	Serine/threonine-protein phosphatase 6 catalytic subunit;Serine/threonine-protein phosphatase 6 catalytic subunit, N-terminally processed	PPP6C	4.10696e-05	5.15129e-05	4.75759e-05	3.79954e-05	2.98809e-05	5.94529e-05	6.97949e-05	5.2679e-05	5.23894e-05	3.7988e-05	4.75471e-05	4.13329e-05	1.16861	1.46577	1.35374	1.08114	0.850241	1.69169	1.98597	1.49895	1.49071	1.08092	1.35292	1.1761	9	9	9	4	4	4	5	3	3	3	5	5	6	5	4
cell fraction;lytic vacuole;soluble fraction;lysosome;vacuole;organelle;membrane-bounded organelle;intracellular organelle;intracellular membrane-bounded organelle;intracellular part;cytoplasmic part;cell part	system process;carbohydrate metabolic process;monosaccharide metabolic process;mannose metabolic process;alcohol metabolic process;protein modification process;glycoprotein catabolic process;protein deglycosylation;behavior;learning or memory;metabolic process;catabolic process;macromolecule catabolic process;glycoprotein metabolic process;cellular process;hexose metabolic process;protein metabol…	catalytic activity;hydrolase activity, hydrolyzing O-glycosyl compounds;alpha-mannosidase activity;binding;sugar binding;mannose binding;zinc ion binding;mannosidase activity;hydrolase activity;hydrolase activity, acting on glycosyl bonds;carbohydrate binding;ion binding;cation binding;metal ion binding;transition metal ion binding;monosaccharide binding	Other glycan degradation;Lysosome		0.230964	0.663466	O00754;M0R174;M0QZ24;M0R2P5;M0QZG6	O00754	Lysosomal alpha-mannosidase;Lysosomal alpha-mannosidase A peptide;Lysosomal alpha-mannosidase B peptide;Lysosomal alpha-mannosidase C peptide;Lysosomal alpha-mannosidase D peptide;Lysosomal alpha-mannosidase E peptide	MAN2B1	4.70448e-05	5.13046e-05	7.96137e-05	5.91855e-05	9.86612e-06	2.59755e-05	5.44886e-05	6.03389e-05	5.16248e-05	5.46629e-05	4.30061e-05	8.56414e-05	0.413617	0.451069	0.699962	0.520358	0.0867427	0.228376	0.479062	0.530498	0.453884	0.480595	0.378108	0.752958	12	12	1	6	8	10	11	5	7	5	8	9	9	8	5
ubiquitin ligase complex;nuclear ubiquitin ligase complex;nucleoplasm;anaphase-promoting complex;cytosol;cullin-RING ubiquitin ligase complex;macromolecular complex;protein complex;organelle part;intracellular part;nuclear part;cytoplasmic part;intracellular organelle part;cell part	cell cycle checkpoint;protein polyubiquitination;microtubule cytoskeleton organization;mitotic cell cycle;nuclear division;protein complex assembly;protein modification process;proteolysis;ubiquitin-dependent protein catabolic process;organelle organization;cytoskeleton organization;microtubule-based process;cell cycle;spindle organization;mitosis;regulation of mitosis;mitotic cell cycle checkpoi…	nucleotide binding;catalytic activity;ubiquitin-protein ligase activity;binding;protein binding;ATP binding;ligase activity;ligase activity, forming carbon-nitrogen bonds;acid-amino acid ligase activity;purine nucleotide binding;small conjugating protein ligase activity;adenyl nucleotide binding;ribonucleotide binding;purine ribonucleotide binding;adenyl ribonucleotide binding;purine ribonucleosi…	Ubiquitin mediated proteolysis		0.509738	1.15852	O00762;O00762-2;O00762-3;A0A0A0MSE8;O00762-4	O00762;O00762-2;O00762-3	Ubiquitin-conjugating enzyme E2 C	UBE2C	2.77439e-05	3.39183e-05	4.20137e-05	5.02442e-05	4.43431e-05	2.23143e-05	1.56894e-05	2.12612e-05	4.11492e-05	3.87475e-05	4.7171e-05	3.24043e-05	1.41176	1.72595	2.13788	2.55669	2.25642	1.13547	0.798359	1.08189	2.09389	1.97168	2.40032	1.64891	5	5	5	3	3	4	4	3	3	3	4	4	4	4	5
cytoplasm;cytosol;intracellular part;cytoplasmic part;cell part	coenzyme metabolic process;vitamin metabolic process;water-soluble vitamin metabolic process;phosphorus metabolic process;phosphate metabolic process;metabolic process;cell proliferation;pyridoxine metabolic process;pyridoxine biosynthetic process;biosynthetic process;coenzyme biosynthetic process;vitamin biosynthetic process;cellular process;phosphorylation;water-soluble vitamin biosynthetic pro…	nucleotide binding;magnesium ion binding;catalytic activity;binding;protein binding;ATP binding;zinc ion binding;pyridoxal kinase activity;kinase activity;transferase activity;transferase activity, transferring phosphorus-containing groups;phosphotransferase activity, alcohol group as acceptor;purine nucleotide binding;vitamin binding;pyridoxal phosphate binding;adenyl nucleotide binding;potassiu…	Vitamin B6 metabolism		0.00475298	0.627483	O00764;F2Z2Y4;O00764-3;O00764-2;A8MV33	O00764;F2Z2Y4;O00764-3;O00764-2	Pyridoxal kinase	PDXK	0.000396685	0.000474178	0.000498	0.000414292	0.000544694	0.000257192	0.000696591	0.000688646	0.000662919	0.000773118	0.000751325	0.000482184	11.3009	13.5086	14.1872	11.8025	15.5175	7.32699	19.8448	19.6184	18.8855	22.0249	21.4041	13.7366	17	17	17	10	11	12	12	11	8	10	11	12	15	12	11
intracellular;nucleus;nucleolus;SWI-SNF complex;chromatin remodeling complex;macromolecular complex;organelle;membrane-bounded organelle;non-membrane-bounded organelle;intracellular organelle;intracellular membrane-bounded organelle;intracellular non-membrane-bounded organelle;protein complex;organelle part;intracellular part;nuclear part;intracellular organelle part;cell part;SWI-SNF-type comple…	nucleobase, nucleoside, nucleotide and nucleic acid metabolic process;chromatin organization;chromatin remodeling;transcription, DNA-dependent;regulation of transcription, DNA-dependent;nitrogen compound metabolic process;organelle organization;signal transduction;nervous system development;metabolic process;biosynthetic process;macromolecule biosynthetic process;regulation of biosynthetic proces…	nucleic acid binding;DNA binding;binding;protein binding;transcription activator activity;transcription regulator activity			0.551577	0.886691	O14497;O14497-2;O14497-3;H0Y488;A0A087WUV6	O14497;O14497-2;O14497-3;H0Y488	AT-rich interactive domain-containing protein 1A	ARID1A	9.29351e-06	5.58423e-06	1.52562e-05	7.20646e-06	1.25873e-05	8.76388e-06	7.16474e-06	1.08841e-05	9.82237e-06	7.74495e-06	1.46799e-05	1.48716e-05	0.0383966	0.0230715	0.0630319	0.0297738	0.052005	0.0362084	0.0296015	0.044968	0.0405816	0.0319986	0.0606508	0.0614428	12	12	12	3	2	3	2	4	3	2	2	3	3	4	4
	cellular process;cellular homeostasis;homeostatic process;cell redox homeostasis;regulation of biological process;regulation of cellular process;biological regulation;regulation of biological quality	binding;protein binding			0.192013	1.22241	O14530;O14530-2;B8ZZX4;F8WCJ3;F8WBV5;G3XAJ4	O14530;O14530-2;B8ZZX4;F8WCJ3	Thioredoxin domain-containing protein 9	TXNDC9	9.85952e-05	8.75825e-05	8.40259e-05	0.000112543	0.000127576	7.34889e-05	8.9032e-05	8.26948e-05	8.13784e-05	7.81243e-05	0.0001075	4.56007e-05	3.71581	3.30076	3.16672	4.24145	4.80803	2.76961	3.35539	3.11656	3.06695	2.94431	4.05141	1.71857	9	9	9	5	4	6	8	6	4	5	6	6	7	8	6
mitochondrion;mitochondrial inner membrane;mitochondrial respiratory chain;membrane;organelle inner membrane;organelle membrane;mitochondrial membrane;organelle;membrane-bounded organelle;intracellular organelle;intracellular membrane-bounded organelle;organelle part;intracellular part;membrane part;mitochondrial part;cytoplasmic part;intracellular organelle part;mitochondrial membrane part;cell …	generation of precursor metabolites and energy;metabolic process;cellular process;electron transport chain;respiratory electron transport chain;cellular metabolic process;oxidation-reduction process	catalytic activity;cytochrome-c oxidase activity;transporter activity;cation transmembrane transporter activity;electron carrier activity;heme-copper terminal oxidase activity;ion transmembrane transporter activity;monovalent inorganic cation transmembrane transporter activity;hydrogen ion transmembrane transporter activity;oxidoreductase activity;oxidoreductase activity, acting on a heme group o…	Oxidative phosphorylation;Cardiac muscle contraction;Alzheimer's disease;Parkinson's disease;Huntington's disease		0.4381	1.12176	O14548;E5RJZ1;H0YBD2	O14548;E5RJZ1;H0YBD2	Cytochrome c oxidase subunit 7A-related protein, mitochondrial	COX7A2L	5.38801e-05	5.22416e-05	5.76214e-05	3.56145e-05	4.66297e-05	5.24228e-05	5.76365e-05	4.453e-05	5.30272e-05	4.43496e-05	4.79631e-05	2.44784e-05	4.27111	4.14123	4.56769	2.82319	3.69637	4.15559	4.56889	3.52992	4.2035	3.51562	3.80207	1.94042	5	5	5	5	5	5	5	5	4	5	4	5	5	5	5
mitochondrion;mitochondrial inner membrane;mitochondrial respiratory chain complex I;mitochondrial matrix;membrane;organelle inner membrane;NADH dehydrogenase complex;organelle membrane;mitochondrial membrane;membrane-enclosed lumen;macromolecular complex;organelle;membrane-bounded organelle;intracellular organelle;intracellular membrane-bounded organelle;organelle lumen;protein complex;organelle…	organic acid metabolic process;generation of precursor metabolites and energy;mitochondrial electron transport, NADH to ubiquinone;lipid metabolic process;fatty acid metabolic process;fatty acid biosynthetic process;transport;metabolic process;lipid biosynthetic process;biosynthetic process;cellular process;organic acid biosynthetic process;carboxylic acid metabolic process;electron transport cha…	acyl carrier activity;catalytic activity;NADH dehydrogenase activity;transporter activity;binding;fatty acid binding;calcium ion binding;NADH dehydrogenase (ubiquinone) activity;lipid binding;oxidoreductase activity;amino acid binding;oxidoreductase activity, acting on NADH or NADPH;oxidoreductase activity, acting on NADH or NADPH, quinone or similar compound as acceptor;vitamin binding;substrate…	Oxidative phosphorylation;Alzheimer's disease;Parkinson's disease;Huntington's disease		0.60583	0.928448	O14561;I3L505;H3BNK3	O14561;I3L505;H3BNK3	Acyl carrier protein, mitochondrial;Acyl carrier protein	NDUFAB1	3.50712e-05	6.11217e-05	4.25489e-05	5.47736e-05	6.0437e-05	5.50968e-05	7.49723e-05	6.2625e-05	5.97773e-05	4.65888e-05	5.58738e-05	3.55478e-05	2.01362	3.50931	2.44295	3.14483	3.47	3.16339	4.30455	3.59562	3.43212	2.6749	3.208	2.04098	2	2	2	2	2	2	2	2	2	2	2	2	2	2	2
					0.0394869	2.30127	O14562;H3BRL3;H3BUM8	O14562;H3BRL3;H3BUM8	Ubiquitin domain-containing protein UBFD1	UBFD1	1.6354e-05	2.12571e-05	2.06406e-05	2.53629e-05	4.38963e-05	3.70646e-05	2.18037e-05	5.87342e-06	1.2079e-05	2.51979e-05	1.49369e-05	3.42417e-06	0.489904	0.636784	0.618315	0.759777	1.31497	1.11032	0.653156	0.175946	0.361843	0.754836	0.447452	0.102575	6	6	6	3	3	4	4	4	3	2	1	3	5	3	2
membrane;integral to membrane;intrinsic to membrane;membrane part;cell part	generation of precursor metabolites and energy;transport;metabolic process;cellular process;electron transport chain;cellular metabolic process;establishment of localization;oxidation-reduction process	binding;ion binding;cation binding;metal ion binding			0.123612	0.703861	O14569;U3KQU4	O14569;U3KQU4	Cytochrome b561 domain-containing protein 2	CYB561D2	1.36033e-05	1.00873e-05	1.37898e-05	7.22276e-06	1.07691e-05	1.73466e-05	2.6389e-05	1.8639e-05	1.79524e-05	1.26138e-05	8.49724e-06	2.2185e-05	0.567445	0.420776	0.575222	0.301287	0.449219	0.723589	1.10078	0.777502	0.748861	0.526166	0.35445	0.925418	2	2	2	2	2	2	2	2	2	2	2	2	2	2	2
ruffle;cytoplasm;vacuole;cytoskeleton;actin cytoskeleton;cell projection;organelle;membrane-bounded organelle;non-membrane-bounded organelle;intracellular organelle;intracellular membrane-bounded organelle;intracellular non-membrane-bounded organelle;intracellular part;cytoplasmic part;cell part	mitotic sister chromatid segregation;nuclear division;sister chromatid segregation;cytokinesis;protein modification process;protein phosphorylation;phosphorus metabolic process;phosphate metabolic process;organelle organization;cell cycle;chromosome segregation;mitosis;mitotic metaphase-anaphase transition;signal transduction;multicellular organismal development;gamete generation;spermatogenesis;…	nucleotide binding;catalytic activity;protein kinase activity;protein serine-threonine kinase activity;small GTPase regulator activity;binding;protein binding;ATP binding;kinase activity;transferase activity;transferase activity, transferring phosphorus-containing groups;phosphotransferase activity, alcohol group as acceptor;purine nucleotide binding;SH3 domain binding;protein domain specific bin…			0.0588237	1.43119	O14578;O14578-4;H7BYJ3;O14578-2;O14578-3;F5H4K4	O14578;O14578-4;H7BYJ3;O14578-2	Citron Rho-interacting kinase	CIT	2.72093e-05	2.56204e-05	4.17281e-05	2.64823e-05	3.72806e-05	3.61597e-05	1.53109e-05	1.32927e-05	3.11033e-05	2.46485e-05	2.74761e-05	2.81868e-05	0.11757	0.110705	0.180306	0.114429	0.161088	0.156245	0.0661579	0.0574372	0.134396	0.106505	0.118723	0.121794	15	15	15	8	8	10	7	7	8	3	4	8	7	6	6
Golgi membrane;cytoplasm;Golgi apparatus;endosome membrane;membrane;membrane coat;organelle membrane;macromolecular complex;organelle;membrane-bounded organelle;intracellular organelle;intracellular membrane-bounded organelle;protein complex;organelle part;intracellular part;membrane part;Golgi apparatus part;endosomal part;cytoplasmic part;intracellular organelle part;cell part	immune system process;antigen processing and presentation via MHC class Ib;regulation of immune system process;positive regulation of immune system process;regulation of leukocyte activation;positive regulation of leukocyte activation;eye pigment biosynthetic process;transport;intracellular protein transport;metabolic process;biosynthetic process;cellular process;protein transport;vesicle-mediate…	transporter activity;binding;protein transporter activity;substrate-specific transporter activity	Lysosome		0.0163631	1.39959	O14617;O14617-5;O14617-4;O14617-2;O14617-3;A0A087WYN6;K7ELX8;K7ERW8	O14617;O14617-5;O14617-4;O14617-2;O14617-3	AP-3 complex subunit delta-1	AP3D1	0.00012859	0.000194568	0.000196756	0.000201691	0.000200039	0.000156571	9.40095e-05	0.00012918	0.000145135	0.000126041	0.0001744	0.000106787	0.987938	1.49484	1.51165	1.54956	1.53687	1.20291	0.722261	0.99247	1.11505	0.968357	1.33989	0.820432	29	29	29	14	20	18	21	19	16	13	14	17	14	19	15
intracellular;nucleus;cytoplasm;plasma membrane;membrane;cytoplasmic membrane-bounded vesicle;coated vesicle;clathrin-coated vesicle;cytoplasmic vesicle;vesicle;membrane-bounded vesicle;organelle;membrane-bounded organelle;intracellular organelle;intracellular membrane-bounded organelle;intracellular part;cytoplasmic part;cell part;apical part of cell	neural tube closure;regulation of protein phosphorylation;positive regulation of protein phosphorylation;morphogenesis of an epithelium;regionalization;heart morphogenesis;nucleobase, nucleoside, nucleotide and nucleic acid metabolic process;transcription, DNA-dependent;regulation of transcription, DNA-dependent;transcription from RNA polymerase II promoter;nitrogen compound metabolic process;sig…	G-protein-coupled receptor binding;signal transducer activity;receptor binding;frizzled binding;binding;protein binding;protein domain specific binding;identical protein binding;molecular transducer activity	Wnt signaling pathway;Notch signaling pathway;Melanogenesis;Pathways in cancer;Basal cell carcinoma		0.161751	1.43168	O14641;I3L2W9;I3L2N2;I3L0M7;I3L0Z8	O14641;I3L2W9;I3L2N2;I3L0M7	Segment polarity protein dishevelled homolog DVL-2	DVL2	5.30897e-06	5.89745e-06	1.17214e-05	7.60452e-06	5.97901e-06	1.07033e-05	5.51371e-06	4.1794e-06	9.535e-06	2.76947e-06	8.57486e-06	3.97471e-06	0.0672473	0.0747013	0.148472	0.0963243	0.0757345	0.135576	0.0698406	0.0529393	0.120777	0.0350801	0.108615	0.0503466	5	5	5	1	1	2	2	2	2	1	1	2	1	2	1
chromatin;nucleus;cytoplasm;organelle;membrane-bounded organelle;intracellular organelle;intracellular membrane-bounded organelle;organelle part;intracellular part;chromosomal part;intracellular organelle part;cell part	nucleobase, nucleoside, nucleotide and nucleic acid metabolic process;chromatin organization;chromatin assembly or disassembly;chromatin remodeling;transcription, DNA-dependent;regulation of transcription, DNA-dependent;regulation of transcription from RNA polymerase II promoter;nitrogen compound metabolic process;organelle organization;metabolic process;biosynthetic process;macromolecule biosynt…	nucleotide binding;nucleic acid binding;DNA binding;DNA helicase activity;chromatin binding;catalytic activity;ATP-dependent DNA helicase activity;helicase activity;binding;protein binding;ATP binding;ATP-dependent helicase activity;DNA-dependent ATPase activity;pyrophosphatase activity;hydrolase activity;hydrolase activity, acting on acid anhydrides;hydrolase activity, acting on acid anhydrides,…			0.859534	1.03188	O14646;O14646-2;Q8TD26;H0Y8V4;A0A0D9SF92;A0A087WVF4;H0YJG4	O14646;O14646-2	Chromodomain-helicase-DNA-binding protein 1	CHD1	2.01016e-05	1.52789e-05	1.49262e-05	1.94851e-05	7.80056e-06	1.43719e-05	1.09409e-05	1.50478e-05	1.67564e-05	1.53694e-05	1.93342e-05	1.01193e-05	0.102199	0.0776803	0.075887	0.099065	0.0396592	0.0730689	0.0556251	0.076505	0.0851917	0.0781402	0.0982977	0.0514478	14	14	12	7	5	7	8	3	2	4	7	8	7	7	4
Golgi membrane;Golgi apparatus;membrane;integral to membrane;organelle membrane;intrinsic to membrane;organelle;membrane-bounded organelle;intracellular organelle;intracellular membrane-bounded organelle;organelle part;intracellular part;membrane part;Golgi apparatus part;cytoplasmic part;intracellular organelle part;cell part	transport;ER to Golgi vesicle-mediated transport;cellular membrane fusion;cellular process;protein transport;cellular component organization;cellular membrane organization;vesicle-mediated transport;establishment of protein localization;intracellular transport;Golgi vesicle transport;establishment of localization;establishment of localization in cell;membrane organization;membrane fusion;cellular…	transporter activity	SNARE interactions in vesicular transport		0.896693	0.958182	O14653;E7EQ34;O14653-2;I3L4Z6;I3L0K1;O14653-3;I3L1K7;I3L3V4;I3NI02	O14653;E7EQ34;O14653-2;I3L4Z6;I3L0K1;O14653-3;I3L1K7;I3L3V4	Golgi SNAP receptor complex member 2	GOSR2	2.70608e-05	4.13828e-05	1.53115e-05	5.37085e-05	2.12915e-05	6.80004e-06	2.59267e-05	2.14155e-05	2.65468e-05	2.97955e-05	2.70267e-05	1.4515e-05	1.09226	1.67035	0.618021	2.16785	0.859396	0.274472	1.04648	0.864402	1.07152	1.20264	1.09089	0.585874	4	4	4	2	3	1	3	1	1	1	3	3	3	3	3
cytoplasm;endoplasmic reticulum;endoplasmic reticulum lumen;membrane-enclosed lumen;organelle;membrane-bounded organelle;intracellular organelle;intracellular membrane-bounded organelle;organelle lumen;organelle part;intracellular part;endoplasmic reticulum part;cytoplasmic part;intracellular organelle part;cell part;intracellular organelle lumen	protein folding;'de novo' protein folding;response to stress;response to unfolded protein;metabolic process;response to biotic stimulus;cellular process;response to organic substance;protein metabolic process;response to chemical stimulus;macromolecule metabolic process;cellular metabolic process;primary metabolic process;cellular macromolecule metabolic process;cellular protein metabolic process…	nucleotide binding;catalytic activity;binding;protein binding;ATP binding;pyrophosphatase activity;hydrolase activity;hydrolase activity, acting on acid anhydrides;hydrolase activity, acting on acid anhydrides, in phosphorus-containing anhydrides;purine nucleotide binding;nucleoside-triphosphatase activity;adenyl nucleotide binding;ribonucleotide binding;purine ribonucleotide binding;adenyl ribon…			0.0312713	1.54871	O14657;H0Y7C8	O14657;H0Y7C8	Torsin-1B	TOR1B	6.86547e-06	3.71641e-06	4.85595e-06	3.06816e-06	7.56332e-06	6.6371e-06	3.85322e-06	3.50391e-06	2.97096e-06	4.32107e-06	3.46876e-06	2.30031e-06	0.180775	0.0978569	0.127862	0.0807879	0.19915	0.174762	0.101459	0.0922616	0.0782284	0.113778	0.091336	0.0605695	3	3	3	2	2	2	2	3	2	1	1	2	2	2	1
nucleus;cytoplasm;Golgi apparatus;Golgi-associated vesicle;plasma membrane;cell surface;endomembrane system;postsynaptic density;membrane;integral to membrane;cytoplasmic membrane-bounded vesicle;intrinsic to membrane;cytoplasmic vesicle;vesicle;membrane-bounded vesicle;organelle;membrane-bounded organelle;intracellular organelle;intracellular membrane-bounded organelle;organelle part;intracellul…	regulation of cell growth;in utero embryonic development;cell activation;myeloid leukocyte activation;immune system process;regulation of immune system process;positive regulation of immune system process;regulation of leukocyte migration;positive regulation of leukocyte migration;regulation of leukocyte chemotaxis;positive regulation of leukocyte chemotaxis;protein modification process;protein p…	catalytic activity;endopeptidase activity;metalloendopeptidase activity;receptor binding;integrin binding;binding;protein binding;peptidase activity;metallopeptidase activity;zinc ion binding;hydrolase activity;SH3 domain binding;enzyme binding;kinase binding;protein kinase binding;protein domain specific binding;protein complex binding;identical protein binding;protein homodimerization activity;…	Alzheimer's disease;Epithelial cell signaling in Helicobacter pylori infection		0.671862	0.942452	O14672;O14672-2;H3BS53;C9J9B4;H0YK87;H0YNC5	O14672	Disintegrin and metalloproteinase domain-containing protein 10	ADAM10	5.75269e-05	5.32226e-05	7.99437e-05	6.48622e-05	7.82828e-05	8.05662e-05	6.43825e-05	7.12958e-05	5.47453e-05	5.74681e-05	8.61641e-05	0.000114835	0.683696	0.63254	0.950116	0.770875	0.930376	0.957514	0.765174	0.847337	0.650638	0.682997	1.02404	1.36479	18	18	18	8	9	10	8	10	9	9	9	8	11	12	12
membrane;integral to membrane;intrinsic to membrane;membrane part;cell part	response to stress;negative regulation of cell proliferation;regulation of cell proliferation;negative regulation of biological process;negative regulation of cellular process;regulation of biological process;regulation of cellular process;response to stimulus;biological regulation				0.318757	0.647458	O14683;E9PN66;E9PKN9;E9PS55;E9PMW4;E9PQ46;E9PIN5;E9PIK4;U3KQ32;E9PKZ4;E9PPM1	O14683;E9PN66;E9PKN9;E9PS55;E9PMW4;E9PQ46;E9PIN5;E9PIK4;U3KQ32;E9PKZ4;E9PPM1	Tumor protein p53-inducible protein 11	TP53I11	3.1999e-06	0	2.0307e-06	1.86801e-06	1.67637e-06	3.55333e-06	2.63524e-06	2.64284e-06	3.03137e-06	3.35178e-06	1.71208e-06	1.93757e-06	0.151985	0.0113594	0.0964518	0.0887249	0.0796223	0.168772	0.125166	0.125527	0.143981	0.159199	0.0813183	0.0920288	1	1	1	1	0	1	1	1	1	1	1	1	1	1	1
mitochondrion;peroxisome;peroxisomal matrix;microbody lumen;membrane-enclosed lumen;microbody;organelle;membrane-bounded organelle;intracellular organelle;intracellular membrane-bounded organelle;organelle lumen;organelle part;intracellular part;microbody part;peroxisomal part;cytoplasmic part;intracellular organelle part;cell part;intracellular organelle lumen	organic acid metabolic process;lipid metabolic process;fatty acid metabolic process;fatty acid beta-oxidation;acyl-CoA metabolic process;steroid biosynthetic process;bile acid biosynthetic process;coenzyme metabolic process;organelle organization;peroxisome organization;metabolic process;steroid metabolic process;bile acid metabolic process;lipid biosynthetic process;catabolic process;biosyntheti…	catalytic activity;acetyl-CoA hydrolase activity;carboxylesterase activity;binding;protein binding;CoA hydrolase activity;acyl-CoA thioesterase activity;hydrolase activity;hydrolase activity, acting on ester bonds;thiolester hydrolase activity;choloyl-CoA hydrolase activity;carboxylic ester hydrolase activity	Peroxisome		0.393472	0.697428	O14734;H7C5A7;E9PJN0;H0Y698;Q9BR14;E9PMC4;E9PIS4	O14734;H7C5A7;E9PJN0	Acyl-coenzyme A thioesterase 8	ACOT8	8.91553e-06	7.41218e-06	5.64929e-06	5.60771e-06	6.15745e-06	0	6.59542e-06	5.64533e-06	4.78088e-06	7.90883e-06	5.70218e-06	9.18711e-06	0.248247	0.206387	0.1573	0.156143	0.17145	0.0183329	0.183645	0.15719	0.13312	0.220216	0.158773	0.255809	3	3	3	3	2	2	3	3	0	2	2	2	3	2	2
Golgi membrane;endoplasmic reticulum;endoplasmic reticulum membrane;Golgi apparatus;plasma membrane;membrane;integral to membrane;organelle membrane;intrinsic to membrane;organelle;membrane-bounded organelle;intracellular organelle;intracellular membrane-bounded organelle;organelle part;intracellular part;membrane part;Golgi apparatus part;endoplasmic reticulum part;cytoplasmic part;intracellular…	lipid metabolic process;neutral lipid metabolic process;acylglycerol metabolic process;phospholipid metabolic process;glycerophospholipid metabolic process;phosphatidylinositol biosynthetic process;glycerol ether metabolic process;metabolic process;lipid biosynthetic process;phospholipid biosynthetic process;biosynthetic process;cellular process;organic ether metabolic process;organophosphate met…	catalytic activity;CDP-diacylglycerol-inositol 3-phosphatidyltransferase activity;transporter activity;lipid transporter activity;binding;sugar binding;phospholipid transporter activity;lipid binding;phosphatidylinositol transporter activity;transferase activity;transferase activity, transferring phosphorus-containing groups;phosphotransferase activity, for other substituted phosphate groups;CDP-…	Inositol phosphate metabolism;Glycerophospholipid metabolism;Phosphatidylinositol signaling system		0.207081	0.411674	O14735;B3KY94;O14735-3;H3BUR9;O14735-2	O14735;B3KY94;O14735-3	CDP-diacylglycerol--inositol 3-phosphatidyltransferase	CDIPT	1.83737e-05	1.97409e-05	2.14305e-05	1.61132e-05	4.05831e-07	1.57644e-05	2.80568e-05	1.89725e-05	1.99666e-05	2.153e-05	1.46575e-05	4.90798e-05	0.780564	0.838646	0.910424	0.68453	0.0172408	0.669715	1.19193	0.806005	0.848236	0.914651	0.622691	2.08504	5	5	5	1	2	1	1	1	1	1	1	1	1	1	1
nucleus;cytoplasm;organelle;membrane-bounded organelle;intracellular organelle;intracellular membrane-bounded organelle;intracellular part;cell part	apoptosis;induction of apoptosis;cell death;cellular process;regulation of cell death;positive regulation of cell death;programmed cell death;induction of programmed cell death;death;regulation of apoptosis;positive regulation of apoptosis;regulation of programmed cell death;positive regulation of programmed cell death;positive regulation of biological process;positive regulation of cellular proc…	nucleic acid binding;DNA binding;binding			0.782008	1.05533	O14737;O14737-2;K7EQA1;K7ESJ4;Q3HM38;X6R2P6	O14737;O14737-2;K7EQA1;K7ESJ4	Programmed cell death protein 5	PDCD5	0.00011641	9.23654e-05	0.000153201	0.000116191	0.00013691	0.000108384	0.000114277	9.98246e-05	0.000157165	6.85657e-05	0.00021418	7.80833e-05	8.14909	6.4659	10.7246	8.13374	9.58421	7.58725	7.99976	6.98807	11.0021	4.79984	14.9934	5.4661	6	6	6	4	5	6	6	6	4	6	4	6	5	6	6
nucleus;cytoplasm;cytosol;organelle;membrane-bounded organelle;intracellular organelle;intracellular membrane-bounded organelle;intracellular part;cytoplasmic part;cell part	spliceosomal snRNP assembly;nucleobase, nucleoside, nucleotide and nucleic acid metabolic process;chromatin organization;transcription, DNA-dependent;regulation of transcription, DNA-dependent;protein modification process;protein methylation;one-carbon metabolic process;nitrogen compound metabolic process;organelle organization;regulation of mitosis;regulation of mitotic cell cycle;metabolic proc…	catalytic activity;binding;protein binding;methyltransferase activity;N-methyltransferase activity;protein methyltransferase activity;histone-arginine N-methyltransferase activity;S-adenosylmethionine-dependent methyltransferase activity;arginine N-methyltransferase activity;protein-arginine N-methyltransferase activity;transferase activity;transferase activity, transferring one-carbon groups;pro…	RNA transport;Cell cycle - yeast		0.178114	0.855831	O14744;O14744-2;O14744-5;O14744-3;O14744-4;H0YJX6;G3V580;G3V2L6;H0YJ77;G3V5L5;G3V2X6;C9JSX3;G3V5T6;H0YJD3;G3V507;G3V2F5;H7BZ44	O14744;O14744-2;O14744-5;O14744-3;O14744-4;H0YJX6	Protein arginine N-methyltransferase 5;Protein arginine N-methyltransferase 5, N-terminally processed	PRMT5	0.000192764	0.000180562	0.000192064	0.000149407	0.000278356	0.000245441	0.000234455	0.000225952	0.00021879	0.000195793	0.000263751	0.000290133	2.65211	2.48424	2.64249	2.0556	3.82973	3.37687	3.22572	3.10873	3.01019	2.69379	3.62879	3.99175	17	17	17	7	7	9	9	8	8	10	10	10	8	12	10
ruffle;nucleus;cytoplasm;centrosome;microtubule organizing center;cytoskeleton;plasma membrane;microvillus;endomembrane system;actin cytoskeleton;membrane;apical plasma membrane;filopodium;cell projection membrane;microvillus membrane;cell projection;organelle;membrane-bounded organelle;non-membrane-bounded organelle;intracellular organelle;intracellular membrane-bounded organelle;intracellular n…	regulation of protein phosphorylation;regulation of sodium ion transport;system process;renal system process;protein complex assembly;transport;oligopeptide transport;amino acid transport;cellular ion homeostasis;apoptosis;signal transduction;cell surface receptor linked signaling pathway;cell death;negative regulation of cell proliferation;regulation of signal transduction;negative regulation of…	G-protein-coupled receptor binding;receptor binding;binding;protein binding;beta-catenin binding;channel regulator activity;chloride channel regulator activity;enzyme binding;phosphatase binding;protein domain specific binding;PDZ domain binding;adrenergic receptor binding;beta-2 adrenergic receptor binding;protein self-association;growth factor receptor binding			0.221223	1.24754	O14745;J3QRP6;O14745-2;J3QRA3	O14745;J3QRP6;O14745-2	Na(+)/H(+) exchange regulatory cofactor NHE-RF1	SLC9A3R1	0.000219469	0.000258188	0.000244487	0.000326488	0.000303689	0.000258052	0.000146749	0.000145587	0.000223933	0.000283378	0.000387673	0.000178893	5.64653	6.64268	6.29019	8.39992	7.81334	6.6392	3.77558	3.74567	5.76137	7.29077	9.97409	4.60257	15	15	15	7	6	9	9	9	8	8	9	10	10	11	8
nuclear chromosome;chromosome, telomeric region;condensed chromosome;condensed nuclear chromosome;nucleus;nucleoplasm;replication fork;chromosome;cytoplasm;microtubule organizing center;cytoskeleton;organelle;membrane-bounded organelle;non-membrane-bounded organelle;intracellular organelle;intracellular membrane-bounded organelle;intracellular non-membrane-bounded organelle;organelle part;intrace…	cell cycle checkpoint;DNA damage checkpoint;regulation of cyclin-dependent protein kinase activity;G2-M transition of mitotic cell cycle;regulation of protein phosphorylation;nucleobase, nucleoside, nucleotide and nucleic acid metabolic process;DNA metabolic process;DNA replication;DNA repair;DNA recombination;protein modification process;protein phosphorylation;phosphorus metabolic process;phosp…	nucleotide binding;catalytic activity;protein kinase activity;protein serine-threonine kinase activity;binding;protein binding;ATP binding;kinase activity;transferase activity;transferase activity, transferring phosphorus-containing groups;phosphotransferase activity, alcohol group as acceptor;purine nucleotide binding;adenyl nucleotide binding;ribonucleotide binding;purine ribonucleotide binding…	Cell cycle;Cell cycle - yeast;Meiosis - yeast;p53 signaling pathway		0.0735777	1.94877	O14757;J3KN87;O14757-3;E7EPP6;O14757-2;E9PPA5;E9PKQ3;A0A087WY91;A0A087WT52;E9PQW7;E9PJI4	O14757;J3KN87;O14757-3;E7EPP6;O14757-2	Serine/threonine-protein kinase Chk1	CHEK1	2.50643e-06	8.1377e-06	9.85109e-06	8.81159e-06	4.13049e-06	1.36706e-05	1.68353e-06	5.34689e-06	2.30889e-06	6.06782e-06	2.84262e-06	5.09144e-06	0.0460462	0.149499	0.180976	0.16188	0.0758822	0.251145	0.0309285	0.0982289	0.042417	0.111473	0.0522223	0.093536	5	5	5	1	3	4	3	2	4	1	2	1	2	1	3
cell fraction;lytic vacuole;soluble fraction;mitochondrion;lysosome;vacuole;cytoplasmic membrane-bounded vesicle;cytoplasmic vesicle;vesicle;membrane-bounded vesicle;melanosome;organelle;membrane-bounded organelle;intracellular organelle;intracellular membrane-bounded organelle;intracellular part;cytoplasmic part;cell part;pigment granule	tissue homeostasis;system process;proteolysis;peptide metabolic process;lipid metabolic process;organelle organization;vacuole organization;lysosome organization;nervous system development;metabolic process;cell death;catabolic process;macromolecule catabolic process;cellular process;cellular component organization;death;protein metabolic process;protein catabolic process;multicellular organismal…	catalytic activity;endopeptidase activity;serine-type endopeptidase activity;binding;protein binding;peptidase activity;serine-type peptidase activity;exopeptidase activity;tripeptidyl-peptidase activity;hydrolase activity;serine hydrolase activity;peptide binding;ion binding;cation binding;metal ion binding;peptidase activity, acting on L-amino acid peptides	Lysosome		0.56164	0.694444	O14773;A0A0C4DGZ9;O14773-2	O14773;A0A0C4DGZ9;O14773-2	Tripeptidyl-peptidase 1	TPP1	3.09762e-05	2.04776e-05	2.76578e-05	2.76405e-05	1.1272e-06	0	1.33231e-05	1.73613e-05	8.19635e-06	3.6312e-05	1.00333e-05	2.79631e-05	0.505759	0.334344	0.451578	0.451296	0.0184042	0.0647083	0.217531	0.283464	0.133825	0.592878	0.163818	0.456563	6	6	6	4	4	4	4	1	0	2	3	3	4	4	3
nucleus;organelle;membrane-bounded organelle;intracellular organelle;intracellular membrane-bounded organelle;intracellular part;cell part	nucleobase, nucleoside, nucleotide and nucleic acid metabolic process;transcription, DNA-dependent;regulation of transcription, DNA-dependent;transcription from RNA polymerase II promoter;nitrogen compound metabolic process;metabolic process;biosynthetic process;macromolecule biosynthetic process;regulation of biosynthetic process;cellular process;regulation of gene expression;regulation of macro…	protein binding transcription factor activity;transcription factor binding transcription factor activity;RNA polymerase II transcription factor activity;transcription cofactor activity;transcription coactivator activity;binding;protein binding;transcription regulator activity	Spliceosome		0.2243	0.852154	O14776;O14776-2;G3V220	O14776;O14776-2;G3V220	Transcription elongation regulator 1	TCERG1	0.000142116	0.00016539	0.000171373	0.000174765	8.48458e-05	0.000124307	0.000185398	0.000138158	0.000162412	0.000187186	0.000147209	0.000169146	1.14702	1.33486	1.38316	1.41053	0.684792	1.00329	1.49635	1.11508	1.31083	1.51078	1.18813	1.36518	18	18	18	10	10	9	12	9	8	9	9	10	10	10	8
chromosome, centromeric region;kinetochore;condensed chromosome kinetochore;condensed chromosome outer kinetochore;condensed nuclear chromosome outer kinetochore;nucleus;chromosome;cytosol;Ndc80 complex;macromolecular complex;organelle;membrane-bounded organelle;non-membrane-bounded organelle;intracellular organelle;intracellular membrane-bounded organelle;intracellular non-membrane-bounded organ…	mitotic sister chromatid segregation;M phase of mitotic cell cycle;establishment of mitotic spindle orientation;microtubule cytoskeleton organization;mitotic prometaphase;mitotic cell cycle;M phase;nuclear division;sister chromatid segregation;organelle organization;cytoskeleton organization;microtubule-based process;cell cycle;spindle organization;mitotic spindle organization;chromosome segregat…	binding;protein binding			0.172447	1.37631	O14777;V9GYM9	O14777	Kinetochore protein NDC80 homolog	NDC80	1.95282e-05	3.55003e-05	4.66698e-05	4.25962e-05	4.98693e-05	3.41612e-05	2.88579e-05	1.98553e-05	3.70121e-05	3.52151e-05	3.49068e-05	1.32506e-05	0.264209	0.480305	0.631424	0.576309	0.674711	0.462187	0.390436	0.268635	0.500759	0.476447	0.472275	0.179276	13	13	13	2	7	8	9	7	6	5	3	5	8	8	4
extracellular region;plasma membrane;cell surface;membrane;integral to membrane;axon;growth cone;site of polarized growth;intrinsic to membrane;cell projection;neuron projection;neuronal cell body;cell body;membrane part;cell projection part;cell part	angiogenesis;regulation of cell growth;patterning of blood vessels;morphogenesis of a branching structure;morphogenesis of an epithelium;cellular component movement;chemotaxis;response to stress;cell communication;cell adhesion;signal transduction;cell surface receptor linked signaling pathway;enzyme linked receptor protein signaling pathway;transmembrane receptor protein tyrosine kinase signalin…	catalytic activity;protein kinase activity;protein tyrosine kinase activity;transmembrane receptor protein tyrosine kinase activity;signal transducer activity;receptor activity;transmembrane receptor activity;vascular endothelial growth factor receptor activity;binding;protein binding;kinase activity;transferase activity;transferase activity, transferring phosphorus-containing groups;phosphotrans…	Axon guidance		0.316245	1.2569	O14786;Q5JWQ6;E9PEP6;Q5JWQ2	O14786;Q5JWQ6;E9PEP6	Neuropilin-1	NRP1	5.20205e-06	5.21749e-06	1.28858e-05	7.0183e-06	1.54551e-05	1.25325e-05	6.5324e-06	7.55357e-06	7.34166e-06	7.46333e-06	9.15869e-06	4.86966e-06	0.0504417	0.0505914	0.124947	0.068053	0.149861	0.121522	0.0633414	0.0732432	0.0711885	0.0723681	0.0888072	0.0472187	10	10	5	1	1	3	2	2	3	2	3	3	2	2	2
nucleus;cytoplasm;organelle;membrane-bounded organelle;intracellular organelle;intracellular membrane-bounded organelle;intracellular part;cell part	transport;intracellular protein transport;protein transport;establishment of protein localization;intracellular transport;establishment of localization;establishment of localization in cell	signal sequence binding;transporter activity;binding;protein binding;nuclear localization sequence binding;protein transporter activity;substrate-specific transporter activity;peptide binding			0.0125326	1.31558	O14787-2;O14787;A0A075B780;K7ESC1;K7ENW1;K7ESG1;K7EMA3	O14787-2;O14787;A0A075B780	Transportin-2	TNPO2	5.25654e-05	3.3996e-05	4.20359e-05	4.24345e-05	4.59639e-05	4.91993e-05	3.87214e-05	3.92895e-05	3.73072e-05	3.04117e-05	3.00497e-05	2.68066e-05	0.523508	0.338572	0.418643	0.422612	0.457762	0.489984	0.385633	0.391291	0.371549	0.302876	0.29927	0.266972	18	11	11	10	11	11	9	9	8	8	11	10	11	12	13
DNA-directed RNA polymerase complex;nucleus;nucleoplasm;DNA-directed RNA polymerase III complex;RNA polymerase complex;macromolecular complex;organelle;membrane-bounded organelle;intracellular organelle;intracellular membrane-bounded organelle;protein complex;organelle part;intracellular part;nuclear part;intracellular organelle part;nucleoplasm part;cell part;nuclear DNA-directed RNA polymerase …	regulation of cytokine production;positive regulation of cytokine production;immune system process;nucleobase, nucleoside, nucleotide and nucleic acid metabolic process;transcription, DNA-dependent;transcription termination, DNA-dependent;transcription elongation, DNA-dependent;transcription from RNA polymerase III promoter;transcription elongation from RNA polymerase III promoter;termination of …	nucleoside binding;nucleic acid binding;DNA binding;catalytic activity;DNA-directed RNA polymerase activity;binding;zinc ion binding;transferase activity;transferase activity, transferring phosphorus-containing groups;nucleotidyltransferase activity;ribonucleoside binding;RNA polymerase activity;ion binding;cation binding;metal ion binding;transition metal ion binding	Purine metabolism;Pyrimidine metabolism;RNA polymerase;Cytosolic DNA-sensing pathway		0.46423	1.2664	O14802;R4GMX2;Q7Z755	O14802	DNA-directed RNA polymerase III subunit RPC1	POLR3A	0	8.13441e-06	8.34017e-06	1.06341e-05	9.35446e-06	5.06686e-06	0	2.21885e-06	1.14094e-05	7.56317e-06	1.01552e-05	4.35996e-06	0.0237106	0.0522642	0.0535863	0.0683249	0.0601032	0.032555	0.0231856	0.0142563	0.0733062	0.048594	0.0652483	0.0280131	10	9	9	0	4	5	7	3	4	1	1	4	4	6	2
proteasome complex;nucleus;cytoplasm;proteasome core complex;proteasome core complex, alpha-subunit complex;macromolecular complex;organelle;membrane-bounded organelle;intracellular organelle;intracellular membrane-bounded organelle;protein complex;intracellular part;cell part	cell cycle checkpoint;G1-S transition of mitotic cell cycle;S phase of mitotic cell cycle;M-G1 transition of mitotic cell cycle;mitotic cell cycle;nucleobase, nucleoside, nucleotide and nucleic acid metabolic process;proteolysis;ubiquitin-dependent protein catabolic process;regulation of cellular amino acid metabolic process;nitrogen compound metabolic process;apoptosis;response to stress;respons…	catalytic activity;endopeptidase activity;threonine-type endopeptidase activity;binding;protein binding;peptidase activity;hydrolase activity;identical protein binding;threonine-type peptidase activity;peptidase activity, acting on L-amino acid peptides	Proteasome		0.402088	0.923224	O14818;O14818-4;Q8TAA3;Q8TAA3-2;Q8TAA3-5;F5GY34	O14818	Proteasome subunit alpha type-7	PSMA7	0.000633019	0.00104132	0.000916881	0.000816628	0.000751736	0.000679208	0.000817778	0.000909262	0.000811333	0.00102011	0.000716777	0.000922599	22.6994	37.3408	32.8784	29.2835	26.9565	24.3557	29.3247	32.6052	29.0936	36.5799	25.7029	33.0835	16	16	6	9	13	12	10	10	10	11	11	11	13	12	11
					0.530297	0.861062	O14818-2;H0Y586;A0A087WYS6	O14818-2;H0Y586	Proteasome subunit alpha type-7	PSMA7	7.02327e-05	6.14626e-05	9.64734e-05	4.24141e-05	9.7823e-05	0.00014359	0.000116237	0.000110882	9.28732e-05	7.89505e-05	4.79183e-05	0.000134422	3.47807	3.04376	4.77756	2.10044	4.8444	7.11086	5.75632	5.49112	4.59928	3.9098	2.37302	6.65686	12	2	2	7	10	9	8	10	10	9	9	9	10	9	8
Golgi membrane;membrane;integral to membrane;organelle membrane;intrinsic to membrane;organelle part;intracellular part;membrane part;Golgi apparatus part;cytoplasmic part;intracellular organelle part;cell part	transport;post-Golgi vesicle-mediated transport;response to nutrient;response to external stimulus;cellular process;response to extracellular stimulus;protein transport;vesicle-mediated transport;response to nutrient levels;response to retinoic acid;response to vitamin A;response to vitamin;response to chemical stimulus;establishment of protein localization;intracellular transport;Golgi vesicle t…				0.434582	1.32838	O14828;O14828-2	O14828;O14828-2	Secretory carrier-associated membrane protein 3	SCAMP3	5.39317e-06	6.04249e-06	1.29095e-05	5.48232e-06	1.22858e-05	1.47494e-05	3.00954e-06	3.97067e-06	7.78549e-06	9.36651e-06	2.06456e-05	4.22781e-06	0.140862	0.157821	0.337177	0.14319	0.320888	0.385233	0.0786048	0.103708	0.203346	0.244639	0.539233	0.110424	2	2	2	1	1	2	1	2	1	1	1	1	1	2	1
	metabolic process	nucleotide binding;catalytic activity;binding;ATP binding;hydrolase activity;hydrolase activity, acting on carbon-nitrogen (but not peptide) bonds;hydrolase activity, acting on carbon-nitrogen (but not peptide) bonds, in cyclic amides;purine nucleotide binding;5-oxoprolinase (ATP-hydrolyzing) activity;adenyl nucleotide binding;ribonucleotide binding;purine ribonucleotide binding;adenyl ribonucleo…	Glutathione metabolism		0.231935	0.715096	O14841	O14841	5-oxoprolinase	OPLAH	1.90723e-05	1.10263e-05	2.37715e-05	1.94661e-05	2.02831e-05	8.02895e-06	1.91043e-05	1.10116e-05	2.36291e-05	2.00076e-05	2.3931e-05	4.97958e-05	0.138748	0.0802147	0.172934	0.141613	0.147556	0.0584094	0.138981	0.0801075	0.171898	0.145552	0.174094	0.362256	11	11	11	6	5	7	8	4	4	6	3	9	8	9	8
	signal transduction;cell surface receptor linked signaling pathway;cellular process;response to organic substance;cytokine-mediated signaling pathway;response to cytokine stimulus;response to type I interferon;response to chemical stimulus;regulation of biological process;regulation of cellular process;response to stimulus;cellular response to stimulus;type I interferon-mediated signaling pathway…	binding;protein binding			0.690333	1.21738	O14879	O14879	Interferon-induced protein with tetratricopeptide repeats 3	IFIT3	1.87934e-06	1.1775e-06	4.21464e-06	3.25082e-06	0	9.42738e-06	2.52644e-06	0	2.07416e-06	1.86779e-06	2.56541e-06	7.52264e-06	0.0335692	0.0210327	0.0752829	0.0580669	0.0206533	0.168394	0.0451279	0.00960115	0.0370491	0.033363	0.0458239	0.134371	3	3	3	1	1	1	1	1	1	1	0	1	1	1	1
cell fraction;membrane fraction;insoluble fraction;endoplasmic reticulum;endoplasmic reticulum membrane;microsome;membrane;integral to membrane;organelle membrane;intrinsic to membrane;vesicular fraction;organelle;membrane-bounded organelle;intracellular organelle;intracellular membrane-bounded organelle;organelle part;intracellular part;membrane part;endoplasmic reticulum part;cytoplasmic part;i…	lipid metabolic process;xenobiotic metabolic process;signal transduction;metabolic process;cellular process;cellular metabolic process;primary metabolic process;regulation of biological process;regulation of cellular process;response to stimulus;cellular response to stimulus;biological regulation	catalytic activity;glutathione transferase activity;peroxidase activity;antioxidant activity;oxidoreductase activity;oxidoreductase activity, acting on peroxide as acceptor;transferase activity;transferase activity, transferring alkyl or aryl (other than methyl) groups	Glutathione metabolism;Metabolism of xenobiotics by cytochrome P450;Drug metabolism - cytochrome P450		0.173763	0.604293	O14880;Q5VV89;Q5VV87	O14880;Q5VV89;Q5VV87	Microsomal glutathione S-transferase 3	MGST3	1.12125e-05	1.32583e-05	2.42966e-05	1.70988e-05	5.56766e-06	4.24718e-06	1.01691e-05	2.16248e-05	1.45541e-05	1.62349e-05	1.30329e-05	4.42876e-05	0.678887	0.802754	1.4711	1.03529	0.337107	0.257155	0.615712	1.30932	0.881209	0.982981	0.789105	2.6815	4	4	4	3	3	3	3	2	1	1	1	3	3	2	2
intracellular;nucleus;nucleoplasm;spliceosomal complex;cytoplasm;cytosol;Cajal body;nuclear body;ribonucleoprotein complex;macromolecular complex;organelle;membrane-bounded organelle;intracellular organelle;intracellular membrane-bounded organelle;organelle part;intracellular part;nuclear part;cytoplasmic part;intracellular organelle part;nucleoplasm part;cell part	spliceosome assembly;RNA splicing, via transesterification reactions;RNA splicing, via transesterification reactions with bulged adenosine as nucleophile;spliceosomal snRNP assembly;nuclear mRNA splicing, via spliceosome;nucleobase, nucleoside, nucleotide and nucleic acid metabolic process;RNA processing;mRNA processing;nitrogen compound metabolic process;metabolic process;RNA splicing;cellular p…	binding;protein binding	RNA transport		0.423098	0.848233	O14893;O14893-3;H0YDP6;H0YEL0;O14893-2	O14893;O14893-3;H0YDP6;H0YEL0;O14893-2	Gem-associated protein 2	GEMIN2	5.50294e-06	8.40526e-06	8.43702e-06	4.86676e-06	1.34058e-05	9.00389e-06	1.30798e-05	8.43609e-06	7.16846e-06	7.58658e-06	7.13059e-06	1.43836e-05	0.174226	0.266115	0.267121	0.154084	0.424436	0.285069	0.414113	0.267092	0.226958	0.240196	0.225759	0.455393	3	3	3	1	2	2	1	2	1	2	2	2	2	2	1
nucleus;cytoplasm;organelle;membrane-bounded organelle;intracellular organelle;intracellular membrane-bounded organelle;intracellular part;cell part	regulation of nucleotide metabolic process;signal transduction;cell surface receptor linked signaling pathway;small GTPase mediated signal transduction;Ras protein signal transduction;Rho protein signal transduction;regulation of catabolic process;regulation of signal transduction;negative regulation of signal transduction;cellular process;regulation of cell communication;negative regulation of c…	binding;protein binding;protein C-terminus binding			0.0855511	1.4522	O14907;A0A087X282	O14907;A0A087X282	Tax1-binding protein 3	TAX1BP3	0.000143614	0.00011454	8.73261e-05	0.000115742	0.000103055	7.92181e-05	7.32251e-05	7.81802e-05	0.000106689	0.000102954	7.065e-05	3.25749e-05	10.456	8.33925	6.35792	8.42681	7.50306	5.76761	5.33128	5.69204	7.76771	7.49573	5.14379	2.37167	8	8	8	5	5	4	6	5	5	4	4	5	5	4	4
cell fraction;membrane fraction;soluble fraction;insoluble fraction;cytoplasm;cytosol;brush border;cell cortex;synaptic vesicle;vesicle membrane;membrane;cytoplasmic membrane-bounded vesicle;coated vesicle;clathrin-coated vesicle;endocytic vesicle;organelle membrane;cytoplasmic vesicle;vesicle;membrane-bounded vesicle;cell projection;neuron projection;dendritic spine;dendritic shaft;organelle;mem…	protein targeting;transport;intracellular protein transport;cellular component movement;cell communication;signal transduction;cell surface receptor linked signaling pathway;G-protein coupled receptor protein signaling pathway;cell-cell signaling;synaptic transmission;negative regulation of metabolic process;regulation of catabolic process;negative regulation of catabolic process;regulation of si…	actin binding;receptor binding;binding;protein binding;cytoskeletal protein binding;myosin binding;protein domain specific binding;PDZ domain binding;identical protein binding;protein homodimerization activity;protein dimerization activity			0.399002	0.750827	O14908;O14908-2;K7EJ33;K7EIT0;K7ESN1;K7ELJ2;K7EM11	O14908;O14908-2	PDZ domain-containing protein GIPC1	GIPC1	8.74158e-05	6.91265e-05	4.37836e-05	8.17579e-05	5.07939e-05	1.61854e-05	4.86642e-05	5.4846e-05	8.42366e-05	0.000148082	8.15776e-05	3.65463e-05	2.42492	1.91757	1.21456	2.26797	1.40902	0.448983	1.34995	1.52143	2.33673	4.1078	2.26296	1.01379	6	6	6	3	2	2	2	3	2	3	3	3	4	3	4
mitochondrion;mitochondrial inner membrane;mitochondrial inner membrane presequence translocase complex;mitochondrial intermembrane space;membrane;integral to membrane;organelle inner membrane;organelle membrane;intrinsic to membrane;mitochondrial membrane;organelle envelope lumen;membrane-enclosed lumen;macromolecular complex;organelle;membrane-bounded organelle;intracellular organelle;intracell…	protein targeting;protein targeting to mitochondrion;transport;mitochondrial transport;intracellular protein transport;cellular process;protein transport;protein import;establishment of protein localization;intracellular transport;establishment of localization;establishment of localization in cell;transmembrane transport;establishment of protein localization to organelle;establishment of protein …	transporter activity;binding;protein binding;protein transmembrane transporter activity;protein transporter activity;primary active transmembrane transporter activity;P-P-bond-hydrolysis-driven transmembrane transporter activity;P-P-bond-hydrolysis-driven protein transmembrane transporter activity;active transmembrane transporter activity;transmembrane transporter activity;macromolecule transmemb…			0.590073	0.776666	O14925;B4DDK6	O14925;B4DDK6	Mitochondrial import inner membrane translocase subunit Tim23	TIMM23;TIMM23B	7.05737e-06	6.96409e-06	1.0085e-05	9.1458e-06	1.47549e-05	1.28277e-05	1.0653e-05	2.02712e-06	1.08821e-05	1.32899e-05	2.58957e-05	4.83359e-05	0.321623	0.317372	0.459599	0.416798	0.67242	0.584591	0.485483	0.0923812	0.495926	0.605657	1.18013	2.20279	5	5	1	1	1	2	2	2	2	1	1	2	3	2	2
nucleus;cytoplasm;organelle;membrane-bounded organelle;intracellular organelle;intracellular membrane-bounded organelle;intracellular part;cell part	DNA packaging;chromatin organization;chromatin silencing;chromatin silencing at telomere;regulation of transcription, DNA-dependent;protein modification process;protein acetylation;internal protein amino acid acetylation;organelle organization;metabolic process;regulation of biosynthetic process;negative regulation of biosynthetic process;negative regulation of metabolic process;cellular process;…	catalytic activity;histone acetyltransferase activity;lysine N-acetyltransferase activity;binding;protein binding;N-acetyltransferase activity;acyltransferase activity;acetyltransferase activity;N-acyltransferase activity;transferase activity;transferase activity, transferring acyl groups;transferase activity, transferring acyl groups other than amino-acyl groups			0.885559	1.02122	O14929;O14929-2;F8W9G7;F8WEW1	O14929;O14929-2	Histone acetyltransferase type B catalytic subunit	HAT1	0.000181219	0.000133669	0.000142705	0.000169364	0.000134362	0.000108153	0.000158145	0.0001084	0.000136514	0.000141603	9.93768e-05	0.000227766	3.6601	2.69974	2.88223	3.42067	2.71373	2.18437	3.19407	2.18937	2.75719	2.85997	2.00713	4.60021	12	12	12	9	8	10	10	8	8	8	8	9	11	8	8
cytosol;intracellular part;cytoplasmic part;cell part	regulation of cytokine production;negative regulation of cytokine production;protein modification process;metabolic process;cellular process;protein ubiquitination;protein metabolic process;protein modification by small protein conjugation;regulation of type I interferon production;negative regulation of type I interferon production;macromolecule metabolic process;macromolecule modification;post-…	catalytic activity;ubiquitin-protein ligase activity;binding;protein binding;ligase activity;ligase activity, forming carbon-nitrogen bonds;acid-amino acid ligase activity;small conjugating protein ligase activity	Ubiquitin mediated proteolysis;Parkinson's disease		0.153452	2.84105	O14933;O14933-2;E9PKW8;E9PQT7	O14933;O14933-2	Ubiquitin/ISG15-conjugating enzyme E2 L6	UBE2L6	1.31036e-05	6.02255e-06	1.06273e-05	4.48106e-06	5.5611e-06	2.04943e-06	3.17312e-06	6.5153e-06	3.89218e-06	0	1.01186e-05	0	0.737441	0.338936	0.598084	0.252184	0.312967	0.115337	0.178576	0.366666	0.219043	0.0210152	0.569454	0.0150765	3	3	3	2	1	2	1	1	1	1	2	1	1	2	0
nucleus;cytoplasm;cytoskeleton;plasma membrane;actin cytoskeleton;membrane;organelle;membrane-bounded organelle;non-membrane-bounded organelle;intracellular organelle;intracellular membrane-bounded organelle;intracellular non-membrane-bounded organelle;intracellular part;cell part	protein modification process;protein phosphorylation;phosphorus metabolic process;phosphate metabolic process;cell adhesion;metabolic process;cellular process;phosphorylation;protein metabolic process;biological adhesion;macromolecule metabolic process;macromolecule modification;cellular metabolic process;primary metabolic process;cellular macromolecule metabolic process;cellular protein metaboli…	nucleotide binding;catalytic activity;guanylate kinase activity;protein kinase activity;protein serine-threonine kinase activity;binding;protein binding;calmodulin binding;ATP binding;kinase activity;transferase activity;transferase activity, transferring phosphorus-containing groups;phosphotransferase activity, alcohol group as acceptor;phosphotransferase activity, phosphate group as acceptor;pu…	Tight junction		0.0130801	1.95244	O14936;O14936-3;O14936-4;O14936-6;O14936-2;Q5JS74;Q5JS79;Q5JS72;O14936-5	O14936;O14936-3;O14936-4;O14936-6;O14936-2;Q5JS74	Peripheral plasma membrane protein CASK	CASK	2.24686e-05	1.80811e-05	1.79911e-05	1.10831e-05	2.26724e-05	2.01954e-05	6.75824e-06	1.70147e-05	8.39967e-06	1.53122e-05	9.20133e-06	4.92028e-06	0.213743	0.172004	0.171148	0.105433	0.215681	0.192118	0.0642907	0.16186	0.0799055	0.145664	0.0875317	0.0468064	5	5	5	4	4	4	3	4	3	3	4	2	4	3	2
mitochondrion;mitochondrial inner membrane;membrane;organelle inner membrane;organelle membrane;mitochondrial membrane;organelle;membrane-bounded organelle;intracellular organelle;intracellular membrane-bounded organelle;organelle part;intracellular part;membrane part;mitochondrial part;cytoplasmic part;intracellular organelle part;cell part;respiratory chain	generation of precursor metabolites and energy;transport;metabolic process;cellular process;electron transport chain;respiratory electron transport chain;cellular metabolic process;establishment of localization;oxidation-reduction process	catalytic activity;transporter activity;ubiquinol-cytochrome-c reductase activity;cation transmembrane transporter activity;ion transmembrane transporter activity;monovalent inorganic cation transmembrane transporter activity;hydrogen ion transmembrane transporter activity;oxidoreductase activity;oxidoreductase activity, acting on diphenols and related substances as donors;oxidoreductase activity…	Oxidative phosphorylation;Cardiac muscle contraction;Alzheimer's disease;Parkinson's disease;Huntington's disease		0.324376	0.3204	O14949	O14949	Cytochrome b-c1 complex subunit 8	UQCRQ	1.55378e-05	2.13777e-05	5.52962e-05	0	6.85025e-05	7.90377e-05	3.59e-05	3.09548e-05	3.25988e-05	2.12353e-05	6.6151e-05	0.000153219	1.5685	2.15802	5.58198	0.0085623	6.91511	7.97861	3.62399	3.12479	3.29075	2.14363	6.67774	15.467	5	5	5	1	1	2	0	2	2	2	1	1	1	3	2
cytosol;myosin complex;macromolecular complex;protein complex;organelle part;intracellular part;cytoskeletal part;cytoplasmic part;intracellular organelle part;cell part;apical part of cell	system process;muscle system process;chemotaxis;muscle contraction;axon guidance;response to external stimulus;multicellular organismal process;locomotion;response to chemical stimulus;taxis;response to stimulus	motor activity;catalytic activity;binding;calcium ion binding;pyrophosphatase activity;hydrolase activity;hydrolase activity, acting on acid anhydrides;hydrolase activity, acting on acid anhydrides, in phosphorus-containing anhydrides;nucleoside-triphosphatase activity;ion binding;cation binding;metal ion binding;protein binding	Focal adhesion;Tight junction;Leukocyte transendothelial migration;Regulation of actin cytoskeleton		0.816102	1.02213	O14950;P19105;J3QRS3;J3KTJ1	O14950;P19105;J3QRS3;J3KTJ1	Myosin regulatory light chain 12B;Myosin regulatory light chain 12A	MYL12B;MYL12A	0.0011305	0.00102547	0.000867234	0.00123011	0.00140026	0.00096957	0.000994585	0.000976798	0.000959282	0.00133154	0.00123042	0.00096434	57.1564	51.8466	43.8462	62.1925	70.7954	49.0202	50.2849	49.3856	48.5	67.321	62.2082	48.7558	11	11	4	11	11	11	11	10	9	11	11	10	10	11	11
cytoplasm;endosome;early endosome;cytosol;endosome membrane;membrane;organelle membrane;early endosome membrane;late endosome membrane;multivesicular body membrane;organelle;membrane-bounded organelle;intracellular organelle;intracellular membrane-bounded organelle;organelle part;intracellular part;endosomal part;cytoplasmic part;intracellular organelle part;cell part	transport;intracellular protein transport;signal transduction;cell surface receptor linked signaling pathway;enzyme linked receptor protein signaling pathway;transmembrane receptor protein tyrosine kinase signaling pathway;epidermal growth factor receptor signaling pathway;negative regulation of cell proliferation;regulation of catabolic process;regulation of signal transduction;negative regulati…	binding;protein binding;zinc ion binding;protein domain specific binding;ion binding;cation binding;metal ion binding;transition metal ion binding	Endocytosis;Phagosome		0.0703491	1.30976	O14964;O14964-2;I3L1P5;I3L1E3;I3L165	O14964;O14964-2;I3L1P5	Hepatocyte growth factor-regulated tyrosine kinase substrate	HGS	8.19946e-05	0.000123053	7.73107e-05	9.75172e-05	0.000100486	0.000130507	6.84445e-05	8.4935e-05	0.00011783	6.15444e-05	6.05095e-05	7.7461e-05	0.951313	1.42768	0.896969	1.13141	1.16585	1.51416	0.794102	0.985428	1.36709	0.714046	0.702039	0.898713	16	16	16	6	8	8	13	8	8	5	6	11	10	7	9
plasma membrane;membrane;cell part	nucleobase, nucleoside, nucleotide and nucleic acid metabolic process;purine nucleotide metabolic process;GTP catabolic process;purine nucleotide catabolic process;nucleoside phosphate metabolic process;nitrogen compound metabolic process;transport;signal transduction;small GTPase mediated signal transduction;metabolic process;catabolic process;nucleotide metabolic process;nucleoside triphosphate…	nucleotide binding;catalytic activity;GTPase activity;binding;protein binding;GTP binding;pyrophosphatase activity;hydrolase activity;hydrolase activity, acting on acid anhydrides;hydrolase activity, acting on acid anhydrides, in phosphorus-containing anhydrides;purine nucleotide binding;nucleoside-triphosphatase activity;guanyl nucleotide binding;ribonucleotide binding;purine ribonucleotide bind…			0.00410552	1.64434	O14966;O14966-2;O14966-3;E9PL56	O14966;O14966-2	Ras-related protein Rab-7L1	RAB29	1.19734e-05	8.5836e-06	9.04182e-06	8.76065e-06	1.55741e-05	1.48299e-05	6.5295e-06	6.37078e-06	5.89368e-06	5.45396e-06	8.90176e-06	7.99151e-06	0.517097	0.370702	0.390491	0.378348	0.672602	0.640463	0.281991	0.275136	0.254532	0.235541	0.384442	0.345131	5	4	4	2	2	4	3	3	3	2	3	2	2	3	4
nucleus;retromer complex;macromolecular complex;organelle;membrane-bounded organelle;intracellular organelle;intracellular membrane-bounded organelle;protein complex;intracellular part;membrane part;cell part	transport;vacuolar transport;intracellular transport;establishment of localization;establishment of localization in cell				0.810491	1.0345	O14972;A8MTY9;O14972-2;A8MY26	O14972;A8MTY9;O14972-2;A8MY26	Down syndrome critical region protein 3	DSCR3	1.61745e-05	1.83722e-05	1.32051e-05	1.73223e-05	1.9078e-05	2.74614e-05	1.47694e-05	1.30275e-05	2.08425e-05	1.74495e-05	1.65664e-05	2.50629e-05	0.489987	0.556565	0.400033	0.524758	0.577945	0.831913	0.447422	0.394652	0.631401	0.528614	0.501861	0.759251	6	6	6	4	4	4	6	5	5	2	4	4	5	4	4
cytoplasm;organelle;non-membrane-bounded organelle;intracellular organelle;intracellular non-membrane-bounded organelle;contractile fiber;intracellular part;cytoplasmic part;cell part	protein modification process;protein dephosphorylation;phosphorus metabolic process;phosphate metabolic process;signal transduction;metabolic process;cellular process;dephosphorylation;protein metabolic process;regulation of intracellular transport;regulation of localization;macromolecule metabolic process;macromolecule modification;cellular metabolic process;primary metabolic process;cellular ma…	catalytic activity;phosphoprotein phosphatase activity;signal transducer activity;binding;protein binding;hydrolase activity;hydrolase activity, acting on ester bonds;phosphatase activity;phosphoric ester hydrolase activity;molecular transducer activity;enzyme activator activity;enzyme regulator activity	Vascular smooth muscle contraction;Focal adhesion;Long-term potentiation;Regulation of actin cytoskeleton		0.136755	1.3074	O14974;O14974-4;O14974-3;O14974-2;F8VZN8;O14974-5;H0YIS4;H0YHI8;F8VW28;H0YHL8;O60237;E1CKY7;H0YIM2;H0YIS3;O60237-4	O14974;O14974-4;O14974-3;O14974-2;F8VZN8;O14974-5	Protein phosphatase 1 regulatory subunit 12A	PPP1R12A	0.000156114	0.00015246	0.000133106	0.000137574	0.000135349	0.00027925	0.000202961	0.000104125	0.000148138	9.61646e-05	0.000103417	0.000105948	1.35422	1.32252	1.15463	1.19339	1.17409	2.42236	1.76059	0.903233	1.28503	0.834183	0.89709	0.919053	15	15	15	7	11	13	13	10	11	6	9	11	11	11	11
cytoplasm;Golgi apparatus;adherens junction;cell-substrate adherens junction;focal adhesion;cell junction;cell-substrate junction;organelle;membrane-bounded organelle;intracellular organelle;intracellular membrane-bounded organelle;intracellular part;membrane part;cytoplasmic part;plasma membrane part;cell part;perinuclear region of cytoplasm;anchoring junction	protein modification process;protein phosphorylation;phosphorus metabolic process;phosphate metabolic process;cell cycle;metabolic process;cellular process;phosphorylation;protein metabolic process;macromolecule metabolic process;macromolecule modification;cellular metabolic process;primary metabolic process;cellular macromolecule metabolic process;cellular protein metabolic process	nucleotide binding;catalytic activity;protein kinase activity;protein serine-threonine kinase activity;binding;protein binding;ATP binding;kinase activity;transferase activity;transferase activity, transferring phosphorus-containing groups;phosphotransferase activity, alcohol group as acceptor;purine nucleotide binding;cyclin binding;adenyl nucleotide binding;heat shock protein binding;ribonucleo…			0.919858	1.02971	O14976;O14976-2;D6RAW3;A0A087X1U9;D6RF16;D6RC24;D6RAQ7;D6RE78;H0Y8H5	O14976;O14976-2	Cyclin-G-associated kinase	GAK	8.9943e-06	9.44449e-06	1.40072e-05	1.44251e-05	7.3031e-06	1.5894e-05	7.22562e-06	3.99971e-06	1.05757e-05	1.50086e-05	1.75499e-05	2.07601e-05	0.0628137	0.0659578	0.0978224	0.100741	0.0510029	0.110999	0.0504617	0.0279329	0.0738581	0.104816	0.122564	0.144983	13	13	13	5	5	5	8	6	5	3	2	5	6	8	6
nucleus;cytoplasm;ribonucleoprotein complex;heterogeneous nuclear ribonucleoprotein complex;macromolecular complex;organelle;membrane-bounded organelle;intracellular organelle;intracellular membrane-bounded organelle;organelle part;intracellular part;nuclear part;intracellular organelle part;cell part	nucleobase, nucleoside, nucleotide and nucleic acid metabolic process;transcription, DNA-dependent;regulation of transcription, DNA-dependent;RNA processing;nitrogen compound metabolic process;metabolic process;biosynthetic process;macromolecule biosynthetic process;regulation of biosynthetic process;cellular process;regulation of gene expression;regulation of macromolecule biosynthetic process;R…	nucleotide binding;nucleic acid binding;DNA binding;double-stranded DNA binding;single-stranded DNA binding;RNA binding;single-stranded RNA binding;mRNA binding;binding;protein binding;poly(A) RNA binding;structure-specific DNA binding;poly-purine tract binding			0.677358	1.06897	O14979;A0A087WUK2;O14979-3;O14979-2	O14979;A0A087WUK2;O14979-3;O14979-2	Heterogeneous nuclear ribonucleoprotein D-like	HNRNPDL	0.00020662	0.000176146	0.000161415	0.000272261	0.000224331	0.000218017	0.000170703	0.000216549	0.000207606	0.000290704	0.000217865	0.000107867	4.44947	3.79322	3.47601	5.86303	4.83087	4.69489	3.67601	4.66328	4.47069	6.26018	4.69162	2.32287	9	8	8	5	5	6	5	5	4	5	6	7	5	8	8
kinetochore;nucleus;nuclear envelope;annulate lamellae;nucleoplasm;nucleolus;cytoplasm;cytosol;Cajal body;nuclear body;ribonucleoprotein complex;organelle envelope;envelope;macromolecular complex;organelle;membrane-bounded organelle;non-membrane-bounded organelle;intracellular organelle;intracellular membrane-bounded organelle;intracellular non-membrane-bounded organelle;protein complex;organelle…	M phase of mitotic cell cycle;mitotic prometaphase;mitotic cell cycle;M phase;nucleobase, nucleoside, nucleotide and nucleic acid metabolic process;nitrogen compound metabolic process;transport;intracellular protein transport;cell cycle;metabolic process;cellular process;protein transport;nucleobase, nucleoside, nucleotide and nucleic acid transport;viral reproduction;RNA metabolic process;mRNA m…	nucleic acid binding;RNA binding;transporter activity;binding;protein binding;protein transporter activity;substrate-specific transporter activity	Ribosome biogenesis in eukaryotes;RNA transport		0.480871	0.899907	O14980;C9JKM9;C9J673;C9IZS4;C9JQ02;C9JV99;H7BZC5;F8WF71;C9JF49;C9IYM2	O14980	Exportin-1	XPO1	0.000543592	0.000630546	0.000688794	0.000678911	0.000421789	0.000336754	0.000463601	0.000530334	0.000691466	0.000743992	0.000687312	0.000493091	4.40583	5.1106	5.5827	5.5026	3.41862	2.72941	3.7575	4.29838	5.60437	6.03008	5.57069	3.99652	46	46	46	28	31	27	29	25	20	26	27	29	32	32	28
nucleus;organelle;membrane-bounded organelle;intracellular organelle;intracellular membrane-bounded organelle;intracellular part;cell part	nucleobase, nucleoside, nucleotide and nucleic acid metabolic process;transcription, DNA-dependent;regulation of transcription, DNA-dependent;nitrogen compound metabolic process;metabolic process;biosynthetic process;macromolecule biosynthetic process;regulation of biosynthetic process;negative regulation of biosynthetic process;negative regulation of metabolic process;cellular process;regulation…	nucleotide binding;nucleic acid binding transcription factor activity;nucleic acid binding;DNA binding;sequence-specific DNA binding transcription factor activity;catalytic activity;helicase activity;binding;ATP binding;pyrophosphatase activity;hydrolase activity;hydrolase activity, acting on acid anhydrides;hydrolase activity, acting on acid anhydrides, in phosphorus-containing anhydrides;purine…			0.905674	0.969396	O14981;A0A0A0MTH9;O14981-2	O14981;A0A0A0MTH9	TATA-binding protein-associated factor 172	BTAF1	1.77487e-05	1.76236e-05	2.5974e-05	2.18368e-05	9.34635e-06	2.73374e-05	2.81377e-05	2.19426e-05	3.68999e-05	1.76527e-05	1.46438e-05	9.27493e-06	0.0857879	0.0851832	0.125545	0.105548	0.0451754	0.132135	0.136003	0.106059	0.178355	0.085324	0.0707809	0.0448303	15	15	15	4	3	8	6	2	7	7	5	8	5	7	4
intracellular;cell part;cytoplasm;intracellular part;cytosol;cytoplasmic part	regulation of signal transduction;regulation of signaling;regulation of Rho protein signal transduction;regulation of Ras protein signal transduction;regulation of response to stimulus;regulation of biological process;regulation of cellular process;regulation of small GTPase mediated signal transduction;biological regulation;regulation of nucleotide metabolic process;regulation of transcription, …	small GTPase regulator activity;guanyl-nucleotide exchange factor activity;Ras guanyl-nucleotide exchange factor activity;Rho guanyl-nucleotide exchange factor activity;enzyme regulator activity;GTPase regulator activity;nucleoside-triphosphatase regulator activity;GTPase activator activity;Ras GTPase activator activity;Rho GTPase activator activity;enzyme activator activity			0.783952	0.924702	O15013;O15013-7;O15013-4;O15013-5;O15013-6;H0YAN8;E9PB39;Q9HCE6;Q5VXI4;Q9HCE6-5;Q9HCE6-3;Q9HCE6-2	O15013;O15013-7;O15013-4;O15013-5;O15013-6;H0YAN8	Rho guanine nucleotide exchange factor 10	ARHGEF10	3.08174e-05	4.56245e-05	3.92243e-05	4.03933e-05	2.82148e-05	1.51778e-05	2.58946e-05	2.02634e-05	3.27913e-05	3.49638e-05	2.60236e-05	9.74688e-05	0.203268	0.300933	0.258718	0.266429	0.186101	0.100111	0.170798	0.133654	0.216287	0.230617	0.171648	0.642892	10	10	10	5	4	4	5	3	3	3	3	5	5	5	5
cytoplasm;cytosol;cytoskeleton;cell cortex;spectrin;neuronal cell body;organelle;non-membrane-bounded organelle;intracellular organelle;intracellular non-membrane-bounded organelle;cell body;organelle part;intracellular part;cytoskeletal part;cytoplasmic part;intracellular organelle part;cell cortex part;cell part	transport;exocytosis;chemotaxis;axon guidance;regulation of actin polymerization or depolymerization;cell death;response to external stimulus;cellular process;negative regulation of organelle organization;cellular component organization;synaptic vesicle exocytosis;vesicle-mediated transport;death;regulation of actin filament length;regulation of actin filament polymerization;regulation of actin f…	actin binding;structural molecule activity;structural constituent of cytoskeleton;binding;protein binding;cytoskeletal protein binding			0.873411	1.17413	O15020;O15020-2;A4QPE4;E9PJZ2	O15020;O15020-2;A4QPE4	Spectrin beta chain, non-erythrocytic 2	SPTBN2	0	1.26263e-05	1.40753e-06	1.659e-05	4.00883e-07	1.97735e-05	1.99131e-05	0	5.45883e-07	4.71713e-07	1.00492e-05	2.80106e-05	0.0457062	0.0465365	0.00518773	0.0611455	0.00147753	0.072879	0.0733933	0.0282489	0.00201195	0.00173859	0.0370382	0.103238	9	3	3	4	7	6	6	5	5	5	4	6	5	6	5
intracellular;membrane;integral to membrane;intrinsic to membrane;membrane part;cell part;plasma membrane	regulation of nucleotide metabolic process;signal transduction;multicellular organismal development;regulation of catabolic process;regulation of signal transduction;cellular process;positive regulation of cell development;regulation of cell morphogenesis involved in differentiation;regulation of neuron projection development;regulation of nucleobase, nucleoside, nucleotide and nucleic acid metab…	signal transducer activity;receptor activity;GTPase activator activity;binding;protein binding;enzyme activator activity;enzyme regulator activity;GTPase regulator activity;molecular transducer activity;nucleoside-triphosphatase regulator activity;receptor binding	Axon guidance		0.878506	0.973694	O15031;E2PU09;A6QRH1;A6QRG9;A0A087WU36;O60486;H0Y7X5;H0Y6J7;H0YAM9;F5H3A2;B4DHQ7	O15031	Plexin-B2	PLXNB2	7.86771e-05	9.66459e-05	0.000174724	0.000104398	0.000101196	0.000162826	8.67309e-05	8.78214e-05	0.000123483	0.000124616	0.000127098	0.000180025	0.383566	0.471168	0.851813	0.508962	0.493349	0.793806	0.42283	0.428146	0.602003	0.607527	0.619626	0.877659	30	30	29	10	13	16	14	12	11	11	11	14	16	18	15
nucleus;organelle;membrane-bounded organelle;intracellular organelle;intracellular membrane-bounded organelle;intracellular part;cell part	nucleobase, nucleoside, nucleotide and nucleic acid metabolic process;RNA processing;nitrogen compound metabolic process;metabolic process;cellular process;RNA metabolic process;cellular nitrogen compound metabolic process;macromolecule metabolic process;cellular metabolic process;primary metabolic process;cellular macromolecule metabolic process;nucleic acid metabolic process	nucleotide binding;nucleic acid binding;RNA binding;binding	Spliceosome		0.220859	1.26667	O15042;O15042-2;E7ET15;O15042-3;H0Y8D9;E7EW00;H7C4V2;C9J5L1	O15042;O15042-2;E7ET15;O15042-3	U2 snRNP-associated SURP motif-containing protein	U2SURP	9.1543e-05	0.000174531	0.000137812	0.000159888	0.000144264	0.000141859	5.66798e-05	8.78201e-05	0.000142434	0.000159877	0.000115744	0.000132959	0.773886	1.47545	1.16503	1.35167	1.21958	1.19925	0.479159	0.742414	1.20411	1.35157	0.978474	1.12401	19	19	19	10	13	12	15	9	7	6	9	11	14	11	11
nucleus;chromosome;chromatin remodeling complex;nuclear body;nuclear speck;macromolecular complex;methyltransferase complex;histone methyltransferase complex;organelle;membrane-bounded organelle;non-membrane-bounded organelle;intracellular organelle;intracellular membrane-bounded organelle;intracellular non-membrane-bounded organelle;protein complex;organelle part;intracellular part;nuclear part;…	nucleobase, nucleoside, nucleotide and nucleic acid metabolic process;chromatin organization;transcription, DNA-dependent;regulation of transcription, DNA-dependent;protein modification process;protein methylation;one-carbon metabolic process;nitrogen compound metabolic process;organelle organization;metabolic process;protein alkylation;biosynthetic process;macromolecule biosynthetic process;regu…	nucleotide binding;nucleic acid binding;RNA binding;catalytic activity;binding;protein binding;methyltransferase activity;N-methyltransferase activity;protein methyltransferase activity;S-adenosylmethionine-dependent methyltransferase activity;lysine N-methyltransferase activity;protein-lysine N-methyltransferase activity;transferase activity;transferase activity, transferring one-carbon groups;h…	Lysine degradation		0.988862	1.005	O15047	O15047	Histone-lysine N-methyltransferase SETD1A	SETD1A	8.03791e-07	0	1.99196e-06	1.89186e-06	1.80087e-06	0	1.59106e-06	1.55892e-06	1.77496e-06	2.51986e-06	2.84125e-06	4.58048e-06	0.00432076	0.0382892	0.0107077	0.0101696	0.00968052	0.0205807	0.00855271	0.00837994	0.00954128	0.0135455	0.0152731	0.0246223	1	1	1	1	0	1	1	1	0	1	1	1	1	1	1
cell fraction;insoluble fraction;cytoplasm;microtubule;cytoplasmic microtubule;membrane;extrinsic to membrane;cell projection membrane;leading edge membrane;extrinsic to organelle membrane;extrinsic to mitochondrial outer membrane;ruffle membrane;macromolecular complex;axon part;protein complex;axon terminus;neuron projection terminus;organelle part;intracellular part;membrane part;mitochondrial …	carbohydrate metabolic process;lipid metabolic process;phospholipid metabolic process;glycerophospholipid metabolic process;phosphorus metabolic process;phosphate metabolic process;organelle organization;mitochondrion organization;brain development;metabolic process;catabolic process;cellular process;cellular component organization;dephosphorylation;organophosphate metabolic process;lipid modific…	nucleotide binding;nucleic acid binding;RNA binding;catalytic activity;inositol or phosphatidylinositol phosphatase activity;phosphatidylinositol-4,5-bisphosphate 5-phosphatase activity;inositol-polyphosphate 5-phosphatase activity;binding;protein binding;hydrolase activity;hydrolase activity, acting on ester bonds;phosphatase activity;SH3 domain binding;protein domain specific binding;PDZ domain…	Inositol phosphate metabolism;Phosphatidylinositol signaling system		0.25842	1.22226	O15056;O15056-2;O15056-3;E7ER60;X6R647;H7BY56;Q5TA15;H0YEV8	O15056;O15056-2;O15056-3	Synaptojanin-2	SYNJ2	4.84098e-05	6.37215e-05	9.51963e-05	7.77637e-05	9.93371e-05	0.000121485	4.26643e-05	6.02186e-05	7.7678e-05	8.1209e-05	7.49521e-05	6.80444e-05	0.292436	0.384931	0.575065	0.469758	0.600079	0.733873	0.257728	0.36377	0.46924	0.49057	0.452774	0.411045	27	27	26	10	12	14	13	15	16	8	9	14	12	12	9
cell fraction;membrane fraction;insoluble fraction;cytoplasm;cytoskeleton;intermediate filament;adherens junction;cell junction;macromolecular complex;costamere;organelle;non-membrane-bounded organelle;intracellular organelle;intracellular non-membrane-bounded organelle;protein complex;organelle part;intracellular part;membrane part;cytoskeletal part;cytoplasmic part;intracellular organelle part;…	organelle organization;cytoskeleton organization;cellular process;cellular component organization;intermediate filament-based process;intermediate filament cytoskeleton organization;cellular component organization or biogenesis;cellular component organization or biogenesis at cellular level;cellular component organization at cellular level	structural molecule activity;structural constituent of cytoskeleton;binding;protein binding;cytoskeletal protein binding;structural constituent of muscle;vinculin binding;intermediate filament binding;protein complex binding			0.838757	0.928347	O15061;O15061-2;A0A075B7B1;O15061-3;C9JIE4;H0YL34	O15061;O15061-2;A0A075B7B1;O15061-3;C9JIE4	Synemin	SYNM	1.66884e-05	4.44153e-05	9.95798e-05	6.06269e-05	5.61903e-05	0.000103064	3.97025e-05	4.26075e-05	5.32403e-05	5.56792e-05	4.51435e-05	0.000178837	0.0965934	0.257077	0.576372	0.350911	0.325232	0.596537	0.2298	0.246614	0.308157	0.322274	0.261292	1.03512	25	25	25	4	8	12	13	10	13	6	5	10	11	11	7
cytoplasm;cytosol;intracellular part;cytoplasmic part;cell part	organic acid metabolic process;nucleobase, nucleoside, nucleotide and nucleic acid metabolic process;purine base metabolic process;purine nucleotide metabolic process;purine nucleotide biosynthetic process;IMP biosynthetic process;'de novo' IMP biosynthetic process;cellular amino acid metabolic process;glutamine metabolic process;cellular aromatic compound metabolic process;nucleoside phosphate m…	nucleotide binding;catalytic activity;phosphoribosylformylglycinamidine synthase activity;binding;protein binding;ATP binding;ligase activity;ligase activity, forming carbon-nitrogen bonds;carbon-nitrogen ligase activity, with glutamine as amido-N-donor;purine nucleotide binding;adenyl nucleotide binding;ribonucleotide binding;purine ribonucleotide binding;adenyl ribonucleotide binding;purine rib…	Purine metabolism		0.41978	0.898963	O15067;J3QSG0;J3QSH6;J3KT98;J3KTL4;H0YGH1;J3KTQ5;J3QL39	O15067	Phosphoribosylformylglycinamidine synthase	PFAS	5.97726e-05	6.80748e-05	8.40976e-05	7.02917e-05	6.74488e-05	8.38712e-05	7.82332e-05	7.25644e-05	6.61038e-05	7.52254e-05	6.58503e-05	0.000138691	0.412994	0.470357	0.581066	0.485675	0.466032	0.579501	0.540546	0.501378	0.456739	0.519764	0.454987	0.958275	25	25	25	8	10	12	12	9	8	7	9	10	13	9	6
nucleus;nucleoplasm;organelle;membrane-bounded organelle;intracellular organelle;intracellular membrane-bounded organelle;organelle part;intracellular part;nuclear part;intracellular organelle part;cell part		binding;protein binding			0.0743275	3.47279	O15084;O15084-1;O15084-4;O15084-2;B4DIW9	O15084;O15084-1;O15084-4;O15084-2;B4DIW9	Serine/threonine-protein phosphatase 6 regulatory ankyrin repeat subunit A	ANKRD28	8.03959e-06	1.1435e-05	2.77123e-05	1.22501e-05	2.70874e-05	3.41852e-05	1.55169e-05	0	1.94342e-05	1.8523e-05	8.39337e-07	0	0.071172	0.101231	0.245329	0.108446	0.239796	0.302631	0.137367	0.0165049	0.172045	0.163979	0.00743039	0.0166854	4	4	4	1	2	2	2	2	2	1	1	2	3	2	0
[truncated: 4,397 more rows]
[truncated: 12 more columns]
