# Supplementary material for: Restoration of type 1 iodothyronine deiodinase expression in renal cancer cells downregulates oncoproteins and affects key metabolic pathways as well as anti-oxidative system
Source: PLoS One. 2017 Dec 22;12(12):e0190179. doi: 10.1371/journal.pone.0190179 (PMC5741248; doi:10.1371/journal.pone.0190179)
Supplement: S3 Table — (XLSX) [file pone.0190179.s007.xlsx]

## Sheet: UPREGULATED_Biological process
Group: UPREGULATED
Type of analysis: BIOLOGICAL PROCESSES
Analysis Type:	PANTHER Overrepresentation Test (release 20160715)
Annotation Version and Release Date:	GO Ontology database Released 2017-02-28
Analyzed List:	upload_1 (Homo sapiens)
Reference List:	Homo sapiens (all genes in database)
Bonferroni correction:	true
Bonferroni count:	8204
GO biological process complete	Homo sapiens - REFLIST (20972)	upload_1 (27)	upload_1 (expected)	upload_1 (over/under)	upload_1 (fold Enrichment)	upload_1 (P-value)
farnesol catabolic process (GO:0016488)	2	2	.00	+	> 100	2.61E-02
farnesol metabolic process (GO:0016487)	2	2	.00	+	> 100	2.61E-02
sesquiterpenoid catabolic process (GO:0016107)	2	2	.00	+	> 100	2.61E-02
cellular response to jasmonic acid stimulus (GO:0071395)	4	3	.01	+	> 100	1.66E-04
response to jasmonic acid (GO:0009753)	4	3	.01	+	> 100	1.66E-04
doxorubicin metabolic process (GO:0044598)	8	4	.01	+	> 100	3.03E-06
daunorubicin metabolic process (GO:0044597)	8	4	.01	+	> 100	3.03E-06
polyketide metabolic process (GO:0030638)	8	4	.01	+	> 100	3.03E-06
aminoglycoside antibiotic metabolic process (GO:0030647)	9	4	.01	+	> 100	4.84E-06
glycoside metabolic process (GO:0016137)	17	4	.02	+	> 100	6.12E-05
progesterone metabolic process (GO:0042448)	14	3	.02	+	> 100	7.05E-03
quinone metabolic process (GO:1901661)	32	5	.04	+	> 100	5.33E-06
aromatic amino acid family catabolic process (GO:0009074)	23	3	.03	+	> 100	3.10E-02
C21-steroid hormone metabolic process (GO:0008207)	26	3	.03	+	89.62	4.47E-02
secondary metabolic process (GO:0019748)	43	4	.06	+	72.25	2.45E-03
cellular ketone metabolic process (GO:0042180)	72	5	.09	+	53.94	2.97E-04
cellular aldehyde metabolic process (GO:0006081)	84	5	.11	+	46.23	6.34E-04
cofactor metabolic process (GO:0051186)	358	9	.46	+	19.53	3.58E-06
small molecule catabolic process (GO:0044282)	328	6	.42	+	14.21	2.68E-02
carboxylic acid metabolic process (GO:0019752)	832	10	1.07	+	9.34	3.59E-04
oxoacid metabolic process (GO:0043436)	939	10	1.21	+	8.27	1.11E-03
organic acid metabolic process (GO:0006082)	956	10	1.23	+	8.12	1.31E-03
oxidation-reduction process (GO:0055114)	945	9	1.22	+	7.40	1.40E-02
small molecule metabolic process (GO:0044281)	1768	14	2.28	+	6.15	5.21E-05
single-organism metabolic process (GO:0044710)	3544	17	4.56	+	3.73	9.14E-04

## Sheet: UPREGULATED_Molecular function
Group: UPREGULATED
Type of analysis: MOLECULAR FUNCTION
Analysis Type:	PANTHER Overrepresentation Test (release 20160715)
Annotation Version and Release Date:	GO Ontology database Released 2017-02-28
Analyzed List:	upload_1 (Homo sapiens)
Reference List:	Homo sapiens (all genes in database)
Bonferroni correction:	true
Bonferroni count:	2591
GO molecular function complete	Homo sapiens - REFLIST (20972)	upload_1 (27)	upload_1 (expected)	upload_1 (over/under)	upload_1 (fold Enrichment)	upload_1 (P-value)
geranylgeranyl reductase activity (GO:0045550)	2	2	.00	+	> 100	8.26E-03
indanol dehydrogenase activity (GO:0047718)	3	3	.00	+	> 100	2.21E-05
ketosteroid monooxygenase activity (GO:0047086)	3	3	.00	+	> 100	2.21E-05
phenanthrene 9,10-monooxygenase activity (GO:0018636)	3	3	.00	+	> 100	2.21E-05
trans-1,2-dihydrobenzene-1,2-diol dehydrogenase activity (GO:0047115)	4	3	.01	+	> 100	5.24E-05
androsterone dehydrogenase activity (GO:0047023)	3	2	.00	+	> 100	1.86E-02
alditol:NADP+ 1-oxidoreductase activity (GO:0004032)	7	3	.01	+	> 100	2.80E-04
alcohol dehydrogenase (NADP+) activity (GO:0008106)	16	3	.02	+	> 100	3.32E-03
aldo-keto reductase (NADP) activity (GO:0004033)	26	4	.03	+	> 100	1.05E-04
oxidoreductase activity, acting on the CH-CH group of donors, NAD or NADP as acceptor (GO:0016628)	25	3	.03	+	93.21	1.26E-02
oxidoreductase activity, acting on paired donors, with incorporation or reduction of molecular oxygen, NAD(P)H as one donor, and incorporation of one atom of oxygen (GO:0016709)	37	4	.05	+	83.97	4.26E-04
oxidoreductase activity, acting on NAD(P)H, quinone or similar compound as acceptor (GO:0016655)	58	4	.07	+	53.57	2.53E-03
oxidoreductase activity, acting on the CH-OH group of donors, NAD or NADP as acceptor (GO:0016616)	118	6	.15	+	39.50	2.20E-05
oxidoreductase activity, acting on CH-OH group of donors (GO:0016614)	138	6	.18	+	33.77	5.53E-05
monooxygenase activity (GO:0004497)	100	4	.13	+	31.07	2.15E-02
oxidoreductase activity, acting on NAD(P)H (GO:0016651)	106	4	.14	+	29.31	2.70E-02
oxidoreductase activity, acting on paired donors, with incorporation or reduction of molecular oxygen (GO:0016705)	165	5	.21	+	23.54	5.46E-03
carboxylic acid binding (GO:0031406)	177	5	.23	+	21.94	7.67E-03
organic acid binding (GO:0043177)	178	5	.23	+	21.82	7.88E-03
oxidoreductase activity (GO:0016491)	757	9	.97	+	9.23	6.98E-04
catalytic activity (GO:0003824)	5950	21	7.66	+	2.74	3.75E-04

## Sheet: UPREGULATED_Cellular component
Group: UPREGULATED
Type of analysis: CELLULAR COMPONENT
Analysis Type:	PANTHER Overrepresentation Test (release 20160715)
Annotation Version and Release Date:	GO Ontology database Released 2017-02-28
Analyzed List:	upload_1 (Homo sapiens)
Reference List:	Homo sapiens (all genes in database)
Bonferroni correction:	true
Bonferroni count:	1267
GO cellular component complete	Homo sapiens - REFLIST (20972)	upload_1 (27)	upload_1 (expected)	upload_1 (over/under)	upload_1 (fold Enrichment)	upload_1 (P-value)
extracellular exosome (GO:0070062)	2747	18	3.54	+	5.09	2.33e-07
extracellular vesicle (GO:1903561)	2762	18	3.56	+	5.06	2.55e-07
extracellular organelle (GO:0043230)	2763	18	3.56	+	5.06	2.56e-07
extracellular region part (GO:0044421)	3921	18	5.05	+	3.57	8.04e-05
vesicle (GO:0031982)	4210	19	5.42	+	3.51	2.92e-05
extracellular region (GO:0005576)	4730	18	6.09	+	2.96	0.00157

## Sheet: DOWNREGULATED_Biological proc
Group: DOWNREGULATED
Type of analysis: BIOLOGICAL PROCESSES
Analysis Type:	PANTHER Overrepresentation Test (release 20160715)
Annotation Version and Release Date:	GO Ontology database Released 2017-02-28
Analyzed List:	upload_1 (Homo sapiens)
Reference List:	Homo sapiens (all genes in database)
Bonferroni correction:	true
Bonferroni count:	8204
GO biological process complete	Homo sapiens - REFLIST (20972)	upload_1 (58)	upload_1 (expected)	upload_1 (over/under)	upload_1 (fold Enrichment)	upload_1 (P-value)
regulation of cell adhesion (GO:0030155)	647	11	1.79	+	6.15	1.18E-02
Unclassified (UNCLASSIFIED)	3732	2	10.32	-	< 0.2	0.00E00

## Sheet: DOWNREGULATED_Molecular func
Group: DOWNREGULATED
Type of analysis: MOLECULAR FUNCTION
Analysis Type:	PANTHER Overrepresentation Test (release 20160715)
Annotation Version and Release Date:	GO Ontology database Released 2017-02-28
Analyzed List:	upload_1 (Homo sapiens)
Reference List:	Homo sapiens (all genes in database)
Bonferroni correction:	true
Bonferroni count:	2591
GO molecular function complete	Homo sapiens - REFLIST (20972)	upload_1 (58)	upload_1 (expected)	upload_1 (over/under)	upload_1 (fold Enrichment)	upload_1 (P-value)
cadherin binding (GO:0045296)	296	7	.82	+	8.55	4.63E-02
cell adhesion molecule binding (GO:0050839)	445	9	1.23	+	7.31	9.40E-03
Unclassified (UNCLASSIFIED)	3759	2	10.40	-	< 0.2	0.00E00

## Sheet: DOWNREGULATED_Cellular comp
Group: DOWNREGULATED
Type of analysis: CELLULAR COMPONENT
Analysis Type:	PANTHER Overrepresentation Test (release 20160715)
Annotation Version and Release Date:	GO Ontology database Released 2017-02-28
Analyzed List:	upload_1 (Homo sapiens)
Reference List:	Homo sapiens (all genes in database)
Bonferroni correction:	true
Bonferroni count:	1267
GO cellular component complete	Homo sapiens - REFLIST (20972)	upload_1 (58)	upload_1 (expected)	upload_1 (over/under)	upload_1 (fold Enrichment)	upload_1 (P-value)
lamellipodium (GO:0030027)	178	6	.49	+	12.19	1.31E-02
focal adhesion (GO:0005925)	393	8	1.09	+	7.36	1.60E-02
adherens junction (GO:0005912)	494	10	1.37	+	7.32	1.24E-03
cell-substrate adherens junction (GO:0005924)	396	8	1.10	+	7.30	1.69E-02
cell-substrate junction (GO:0030055)	401	8	1.11	+	7.21	1.85E-02
anchoring junction (GO:0070161)	514	10	1.42	+	7.03	1.76E-03
cell junction (GO:0030054)	1202	14	3.32	+	4.21	4.79E-03
cytosol (GO:0005829)	4790	36	13.25	+	2.72	2.35E-07
extracellular exosome (GO:0070062)	2747	20	7.60	+	2.63	3.40E-02
extracellular vesicle (GO:1903561)	2762	20	7.64	+	2.62	3.68E-02
extracellular organelle (GO:0043230)	2763	20	7.64	+	2.62	3.70E-02
vesicle (GO:0031982)	4210	27	11.64	+	2.32	6.52E-03
cytoplasmic part (GO:0044444)	9195	50	25.43	+	1.97	3.40E-08
cytoplasm (GO:0005737)	11147	54	30.83	+	1.75	4.24E-08
intracellular part (GO:0044424)	14031	55	38.80	+	1.42	3.97E-04
intracellular (GO:0005622)	14375	56	39.76	+	1.41	1.46E-04
