# Supplementary material for: Restoration of type 1 iodothyronine deiodinase expression in renal cancer cells downregulates oncoproteins and affects key metabolic pathways as well as anti-oxidative system
Source: PLoS One. 2017 Dec 22;12(12):e0190179. doi: 10.1371/journal.pone.0190179 (PMC5741248; doi:10.1371/journal.pone.0190179)
Supplement: S4 Table — The analysis was performed using GraphPad Prism 5.0. Pearson correlation coefficients were calculated on log2 normalized data. (XLSX) [file pone.0190179.s008.xlsx]

## Sheet: correlation matrix
					Legend:	r>0.5
						r<-0.5
	Pearson r
		ABCB6	ADAMTS1	AFAP1L2	AKR1B1	AKR1B10	AKR1C1	AKR1C2	AKR1C3	ANPEP	ANXA3	AP2B1	AP3B1	APBB1IP	ASAP1	ATP2C1	CD74	CRYZ	CYP4F11	CYR61	DFNA5	DHFR	DPP9	EEA1	EIF4A2	ENAH	EPHA2	ERAP1	FAH	FHL1	FMNL2	FSTL1	GCLC	GLUD1;GLUD2	HMGCS1	IDH2	IMMT	ITGAV	LACTB	LASP1	LEPREL1	LRRFIP1	MAP4K5	MFGE8	MICAL3	MVP	NAMPT	NANS	NCEH1
	ABCB6		-0.753719	-0.769333	-0.840618	0.851858	0.683952	0.813212	0.674527	-0.736296	-0.848305	-0.706977	-0.466547	-0.704596	-0.642739	-0.715148	-0.701793	0.744876	0.882339	-0.734846	-0.734473	-0.772436	-0.60548	-0.718213	0.740297	-0.708956	-0.811627	-0.679736	0.80055	-0.799939	-0.697539	0.750107	0.741497	-0.773525	-0.63959	0.443127	-0.730495	-0.794731	-0.788973	-0.755085	-0.615314	-0.554139	-0.773542	0.734205	-0.62774	-0.788678	0.748565	-0.74758	-0.689439
	ADAMTS1	-0.753719		0.745396	0.85491	-0.862012	-0.652489	-0.66131	-0.882912	0.789273	0.889187	0.777862	0.645132	0.836646	0.931974	0.836428	0.891735	-0.770571	-0.890533	0.835362	0.589803	0.899911	0.827083	0.877183	-0.596785	0.916492	0.697368	0.737139	-0.541022	0.750735	0.824244	-0.696706	-0.875465	0.891999	0.864094	-0.49857	0.840712	0.853437	0.920272	0.672856	0.711662	0.652252	0.764253	-0.720803	0.817737	0.880683	-0.746093	0.86823	0.725816
	AFAP1L2	-0.769333	0.745396		0.820029	-0.94051	-0.883883	-0.853417	-0.832361	0.879791	0.906864	0.821412	0.795061	0.83414	0.721478	0.80152	0.801199	-0.831697	-0.893972	0.86984	0.949145	0.703071	0.657861	0.765788	-0.755763	0.738277	0.889333	0.791669	-0.859202	0.918779	0.931282	-0.887978	-0.718174	0.781705	0.808491	-0.793137	0.872212	0.82484	0.86626	0.836045	0.749097	0.577537	0.894783	-0.720035	0.882573	0.956867	-0.826723	0.678282	0.715719
	AKR1B1	-0.840618	0.85491	0.820029		-0.915678	-0.745746	-0.799564	-0.843885	0.829453	0.911448	0.856326	0.714535	0.804462	0.900252	0.869219	0.824274	-0.798061	-0.944666	0.840865	0.80369	0.8661	0.886041	0.833449	-0.762431	0.783465	0.865144	0.79373	-0.740151	0.803239	0.847485	-0.828117	-0.777443	0.868056	0.85713	-0.612083	0.800807	0.899835	0.903975	0.797456	0.816132	0.691487	0.856697	-0.895681	0.778941	0.917359	-0.84482	0.941329	0.7935
	AKR1B10	0.851858	-0.862012	-0.94051	-0.915678		0.834657	0.820569	0.855338	-0.914034	-0.937761	-0.905358	-0.845299	-0.888515	-0.848572	-0.872693	-0.876163	0.874492	0.935206	-0.931964	-0.828614	-0.868861	-0.851973	-0.842686	0.817895	-0.860242	-0.879542	-0.883034	0.779662	-0.886003	-0.946917	0.918199	0.815071	-0.876597	-0.838662	0.756312	-0.837806	-0.920246	-0.912158	-0.814352	-0.845474	-0.707188	-0.854407	0.803036	-0.919861	-0.9653	0.939639	-0.853393	-0.82019
	AKR1C1	0.683952	-0.652489	-0.883883	-0.745746	0.834657		0.915175	0.845861	-0.920826	-0.711529	-0.640174	-0.783156	-0.863727	-0.64004	-0.720945	-0.679952	0.710237	0.818971	-0.895145	-0.824223	-0.768092	-0.6017	-0.811024	0.676759	-0.789469	-0.731748	-0.686158	0.874623	-0.907274	-0.730101	0.741668	0.673986	-0.605786	-0.846223	0.893345	-0.83956	-0.697779	-0.775235	-0.954529	-0.718853	-0.771781	-0.883239	0.809091	-0.795791	-0.75623	0.706835	-0.659647	-0.550228
	AKR1C2	0.813212	-0.66131	-0.853417	-0.799564	0.820569	0.915175		0.886318	-0.898172	-0.798409	-0.752788	-0.61132	-0.818523	-0.596884	-0.816268	-0.629292	0.872086	0.882834	-0.81904	-0.846333	-0.727348	-0.54535	-0.7512	0.858871	-0.756359	-0.811244	-0.752349	0.948829	-0.909627	-0.709372	0.702396	0.604552	-0.687346	-0.854303	0.693671	-0.837954	-0.788333	-0.849334	-0.950266	-0.736008	-0.575572	-0.872117	0.820039	-0.696242	-0.784992	0.722338	-0.756879	-0.690472
	AKR1C3	0.674527	-0.882912	-0.832361	-0.843885	0.855338	0.845861	0.886318		-0.870128	-0.849516	-0.715948	-0.729949	-0.923592	-0.90158	-0.868556	-0.872767	0.675044	0.898122	-0.868859	-0.779713	-0.881458	-0.754576	-0.928931	0.565397	-0.893687	-0.747003	-0.685265	0.660939	-0.842711	-0.830261	0.703814	0.797075	-0.80444	-0.972203	0.732742	-0.843803	-0.738617	-0.909625	-0.837759	-0.673639	-0.652784	-0.857361	0.824909	-0.82618	-0.849135	0.669817	-0.796468	-0.572002
	ANPEP	-0.736296	0.789273	0.879791	0.829453	-0.914034	-0.920826	-0.898172	-0.870128		0.84272	0.830988	0.825928	0.840848	0.76551	0.881595	0.75037	-0.855412	-0.898096	0.963958	0.79223	0.875037	0.740369	0.875056	-0.831777	0.84359	0.796475	0.817378	-0.833953	0.968407	0.872365	-0.756563	-0.768887	0.79748	0.895393	-0.794142	0.907128	0.829474	0.917489	0.874154	0.756923	0.74288	0.819588	-0.868923	0.875387	0.857174	-0.813602	0.806229	0.671803
	ANXA3	-0.848305	0.889187	0.906864	0.911448	-0.937761	-0.711529	-0.798409	-0.849516	0.84272		0.88592	0.709983	0.780068	0.882949	0.906652	0.869556	-0.872905	-0.952592	0.840671	0.830417	0.822319	0.783274	0.818661	-0.733292	0.797105	0.90376	0.797589	-0.696147	0.850368	0.925064	-0.81828	-0.74103	0.970661	0.857335	-0.596156	0.79807	0.905441	0.955566	0.756806	0.752626	0.556437	0.793785	-0.782605	0.810386	0.956372	-0.843994	0.878234	0.762923
	AP2B1	-0.706977	0.777862	0.821412	0.856326	-0.905358	-0.640174	-0.752788	-0.715948	0.830988	0.88592		0.825302	0.736374	0.822535	0.914556	0.805743	-0.902879	-0.821902	0.824672	0.751816	0.749455	0.872771	0.665525	-0.84201	0.742933	0.809285	0.958685	-0.664802	0.755411	0.955327	-0.844545	-0.681506	0.866246	0.744036	-0.649616	0.690277	0.874856	0.857375	0.620034	0.844587	0.523893	0.657264	-0.710356	0.88909	0.936069	-0.913928	0.886575	0.862747
	AP3B1	-0.466547	0.645132	0.795061	0.714535	-0.845299	-0.783156	-0.61132	-0.729949	0.825928	0.709983	0.825302		0.794602	0.734668	0.720408	0.720619	-0.776156	-0.705365	0.870979	0.717255	0.643237	0.812584	0.645607	-0.703612	0.711958	0.657779	0.847841	-0.628998	0.721208	0.878033	-0.85786	-0.631427	0.660397	0.753269	-0.902192	0.686131	0.763955	0.719542	0.675682	0.867782	0.699684	0.7045	-0.639583	0.92834	0.847574	-0.861829	0.697096	0.75382
	APBB1IP	-0.704596	0.836646	0.83414	0.804462	-0.888515	-0.863727	-0.818523	-0.923592	0.840848	0.780068	0.736374	0.794602		0.823015	0.796511	0.886955	-0.678384	-0.833446	0.87388	0.757788	0.83753	0.780713	0.830376	-0.60138	0.925911	0.691806	0.794216	-0.708504	0.783349	0.828458	-0.82323	-0.829337	0.690161	0.853271	-0.821281	0.784777	0.727453	0.805756	0.807913	0.761237	0.671092	0.864063	-0.711806	0.91135	0.859055	-0.753908	0.743614	0.678804
	ASAP1	-0.642739	0.931974	0.721478	0.900252	-0.848572	-0.64004	-0.596884	-0.90158	0.76551	0.882949	0.822535	0.734668	0.823015		0.878047	0.916176	-0.72534	-0.865983	0.808923	0.674308	0.857015	0.895529	0.847692	-0.559246	0.853781	0.7388	0.753627	-0.48916	0.695258	0.873725	-0.720264	-0.777051	0.89602	0.905626	-0.57747	0.736406	0.817306	0.893748	0.674665	0.760078	0.658998	0.734154	-0.780355	0.824184	0.905722	-0.753848	0.917266	0.702253
	ATP2C1	-0.715148	0.836428	0.80152	0.869219	-0.872693	-0.720945	-0.816268	-0.868556	0.881595	0.906652	0.914556	0.720408	0.796511	0.878047		0.862604	-0.821332	-0.873253	0.821734	0.797034	0.85588	0.794779	0.813878	-0.729189	0.830117	0.842736	0.854705	-0.673225	0.827956	0.923103	-0.705764	-0.686213	0.889958	0.88649	-0.638397	0.752625	0.797608	0.931745	0.737986	0.727959	0.491467	0.707472	-0.827336	0.841238	0.896398	-0.770517	0.901528	0.672479
	CD74	-0.701793	0.891735	0.801199	0.824274	-0.876163	-0.679952	-0.629292	-0.872767	0.75037	0.869556	0.805743	0.720619	0.886955	0.916176	0.862604		-0.717943	-0.807977	0.772406	0.707341	0.845628	0.802722	0.810663	-0.488941	0.924643	0.79084	0.798534	-0.507021	0.677134	0.890693	-0.751627	-0.704489	0.839771	0.833087	-0.64737	0.658794	0.768952	0.825776	0.713543	0.770362	0.592793	0.71812	-0.673697	0.876613	0.906894	-0.78744	0.837707	0.651215
	CRYZ	0.744876	-0.770571	-0.831697	-0.798061	0.874492	0.710237	0.872086	0.675044	-0.855412	-0.872905	-0.902879	-0.776156	-0.678384	-0.72534	-0.821332	-0.717943		0.836833	-0.850479	-0.729994	-0.698975	-0.73315	-0.646513	0.816732	-0.743001	-0.780996	-0.890382	0.759404	-0.815138	-0.860027	0.798737	0.643694	-0.840778	-0.749053	0.648884	-0.791469	-0.91392	-0.863407	-0.716785	-0.865461	-0.62145	-0.716825	0.726506	-0.836724	-0.904328	0.880065	-0.846232	-0.856491
	CYP4F11	0.882339	-0.890533	-0.893972	-0.944666	0.935206	0.818971	0.882834	0.898122	-0.898096	-0.952592	-0.821902	-0.705365	-0.833446	-0.865983	-0.873253	-0.807977	0.836833		-0.910416	-0.839607	-0.869132	-0.776114	-0.878409	0.781564	-0.817925	-0.84277	-0.759324	0.810412	-0.921288	-0.857487	0.811995	0.845892	-0.910646	-0.902119	0.63899	-0.885554	-0.882412	-0.960996	-0.851061	-0.731598	-0.711669	-0.879574	0.89439	-0.789445	-0.91974	0.796498	-0.88227	-0.748467
	CYR61	-0.734846	0.835362	0.86984	0.840865	-0.931964	-0.895145	-0.81904	-0.868859	0.963958	0.840671	0.824672	0.870979	0.87388	0.808923	0.821734	0.772406	-0.850479	-0.910416		0.753569	0.858036	0.788318	0.858843	-0.810855	0.86212	0.721348	0.825726	-0.794624	0.930314	0.875001	-0.81656	-0.864169	0.810248	0.881903	-0.792297	0.893596	0.842297	0.894768	0.841728	0.787573	0.862465	0.820411	-0.847408	0.904299	0.889678	-0.836429	0.818773	0.743288
	DFNA5	-0.734473	0.589803	0.949145	0.80369	-0.828614	-0.824223	-0.846333	-0.779713	0.79223	0.830417	0.751816	0.717255	0.757788	0.674308	0.797034	0.707341	-0.729994	-0.839607	0.753569		0.609018	0.590383	0.642502	-0.674001	0.62378	0.854856	0.724593	-0.848123	0.818497	0.804556	-0.819826	-0.530727	0.721333	0.784773	-0.79876	0.641341	0.686196	0.772382	0.851054	0.69697	0.521236	0.806954	-0.747748	0.716672	0.835101	-0.708712	0.710664	0.61918
	DHFR	-0.772436	0.899911	0.703071	0.8661	-0.868861	-0.768092	-0.727348	-0.881458	0.875037	0.822319	0.749455	0.643237	0.83753	0.857015	0.85588	0.845628	-0.698975	-0.869132	0.858036	0.609018		0.801311	0.966118	-0.667938	0.912659	0.770459	0.709827	-0.617585	0.829575	0.800134	-0.636725	-0.828145	0.813619	0.861444	-0.556448	0.851955	0.805759	0.892165	0.778093	0.668028	0.691399	0.763736	-0.855452	0.792371	0.802734	-0.754586	0.843215	0.583201
	DPP9	-0.60548	0.827083	0.657861	0.886041	-0.851973	-0.6017	-0.54535	-0.754576	0.740369	0.783274	0.872771	0.812584	0.780713	0.895529	0.794779	0.802722	-0.73315	-0.776114	0.788318	0.590383	0.801311		0.737763	-0.712141	0.758876	0.699593	0.836449	-0.514411	0.625945	0.851493	-0.815832	-0.761071	0.763148	0.753644	-0.606935	0.722029	0.87169	0.801044	0.560941	0.856039	0.579839	0.72844	-0.683339	0.853619	0.869616	-0.872789	0.863362	0.848776
	EEA1	-0.718213	0.877183	0.765788	0.833449	-0.842686	-0.811024	-0.7512	-0.928931	0.875056	0.818661	0.665525	0.645607	0.830376	0.847692	0.813878	0.810663	-0.646513	-0.878409	0.858843	0.642502	0.966118	0.737763		-0.601226	0.873308	0.765067	0.601081	-0.607106	0.858762	0.772615	-0.609246	-0.802152	0.804405	0.910251	-0.595637	0.88209	0.772162	0.899786	0.814911	0.607109	0.706626	0.804216	-0.8473	0.750257	0.773056	-0.688725	0.772604	0.497297
	EIF4A2	0.740297	-0.596785	-0.755763	-0.762431	0.817895	0.676759	0.858871	0.565397	-0.831777	-0.733292	-0.84201	-0.703612	-0.60138	-0.559246	-0.729189	-0.488941	0.816732	0.781564	-0.810855	-0.674001	-0.667938	-0.712141	-0.601226		-0.548056	-0.68992	-0.804206	0.82041	-0.827041	-0.758763	0.77572	0.704155	-0.684852	-0.591932	0.575832	-0.75663	-0.803272	-0.763344	-0.603082	-0.672481	-0.554771	-0.6627	0.700463	-0.711686	-0.74718	0.817186	-0.70169	-0.797891
	ENAH	-0.708956	0.916492	0.738277	0.783465	-0.860242	-0.789469	-0.756359	-0.893687	0.84359	0.797105	0.742933	0.711958	0.925911	0.853781	0.830117	0.924643	-0.743001	-0.817925	0.86212	0.62378	0.912659	0.758876	0.873308	-0.548056		0.685928	0.78782	-0.606304	0.767461	0.815774	-0.686326	-0.807836	0.765539	0.862691	-0.675648	0.799801	0.761182	0.841959	0.784784	0.753161	0.722577	0.763746	-0.725033	0.892452	0.846595	-0.743854	0.816197	0.631772
	EPHA2	-0.811627	0.697368	0.889333	0.865144	-0.879542	-0.731748	-0.811244	-0.747003	0.796475	0.90376	0.809285	0.657779	0.691806	0.7388	0.842736	0.79084	-0.780996	-0.84277	0.721348	0.854856	0.770459	0.699593	0.765067	-0.68992	0.685928		0.72308	-0.706389	0.796583	0.847769	-0.767132	-0.508843	0.829428	0.762812	-0.628588	0.701464	0.845673	0.841075	0.793261	0.740734	0.438877	0.777508	-0.784403	0.716974	0.852643	-0.839009	0.780501	0.628223
	ERAP1	-0.679736	0.737139	0.791669	0.79373	-0.883034	-0.686158	-0.752349	-0.685265	0.817378	0.797589	0.958685	0.847841	0.794216	0.753627	0.854705	0.798534	-0.890382	-0.759324	0.825726	0.724593	0.709827	0.836449	0.601081	-0.804206	0.78782	0.72308		-0.705666	0.715635	0.906937	-0.862038	-0.679225	0.746893	0.697808	-0.731916	0.662952	0.820032	0.776223	0.640408	0.890074	0.574994	0.666591	-0.645281	0.93151	0.908405	-0.901247	0.840457	0.877371
	FAH	0.80055	-0.541022	-0.859202	-0.740151	0.779662	0.874623	0.948829	0.660939	-0.833953	-0.696147	-0.664802	-0.628998	-0.708504	-0.48916	-0.673225	-0.507021	0.759404	0.810412	-0.794624	-0.848123	-0.617585	-0.514411	-0.607106	0.82041	-0.606304	-0.706389	-0.705666		-0.873187	-0.641691	0.75978	0.626158	-0.568798	-0.676095	0.733761	-0.765492	-0.689493	-0.719691	-0.85864	-0.665402	-0.637576	-0.829475	0.749411	-0.656884	-0.714103	0.677181	-0.645307	-0.662435
	FHL1	-0.799939	0.750735	0.918779	0.803239	-0.886003	-0.907274	-0.909627	-0.842711	0.968407	0.850368	0.755411	0.721208	0.783349	0.695258	0.827956	0.677134	-0.815138	-0.921288	0.930314	0.818497	0.829575	0.625945	0.858762	-0.827041	0.767461	0.796583	0.715635	-0.873187		0.811431	-0.724329	-0.763972	0.799059	0.858267	-0.720187	0.901466	0.789484	0.907307	0.882019	0.640595	0.727579	0.81939	-0.859651	0.771516	0.811193	-0.742355	0.739509	0.609306
	FMNL2	-0.697539	0.824244	0.931282	0.847485	-0.946917	-0.730101	-0.709372	-0.830261	0.872365	0.925064	0.955327	0.878033	0.828458	0.873725	0.923103	0.890693	-0.860027	-0.857487	0.875001	0.804556	0.800134	0.851493	0.772615	-0.758763	0.815774	0.847769	0.906937	-0.641691	0.811431		-0.859455	-0.713705	0.899854	0.830726	-0.742958	0.728848	0.858063	0.892506	0.698595	0.816139	0.597628	0.714443	-0.723804	0.935452	0.960891	-0.904317	0.844556	0.775576
	FSTL1	0.750107	-0.696706	-0.887978	-0.828117	0.918199	0.741668	0.702396	0.703814	-0.756563	-0.81828	-0.844545	-0.85786	-0.82323	-0.720264	-0.705764	-0.751627	0.798737	0.811995	-0.81656	-0.819826	-0.636725	-0.815832	-0.609246	0.77572	-0.686326	-0.767132	-0.862038	0.75978	-0.724329	-0.859455		0.712331	-0.710039	-0.672407	0.789021	-0.689698	-0.845978	-0.741751	-0.686769	-0.867212	-0.573978	-0.827187	0.605671	-0.864507	-0.909513	0.915267	-0.722283	-0.89719
	GCLC	0.741497	-0.875465	-0.718174	-0.777443	0.815071	0.673986	0.604552	0.797075	-0.768887	-0.74103	-0.681506	-0.631427	-0.829337	-0.777051	-0.686213	-0.704489	0.643694	0.845892	-0.864169	-0.530727	-0.828145	-0.761071	-0.802152	0.704155	-0.807836	-0.508843	-0.679225	0.626158	-0.763972	-0.713705	0.712331		-0.730113	-0.73527	0.505231	-0.816561	-0.729311	-0.800018	-0.617001	-0.579581	-0.758803	-0.731435	0.713097	-0.756934	-0.764609	0.673019	-0.726994	-0.710913
	GLUD1;GLUD2	-0.773525	0.891999	0.781705	0.868056	-0.876597	-0.605786	-0.687346	-0.80444	0.79748	0.970661	0.866246	0.660397	0.690161	0.89602	0.889958	0.839771	-0.840778	-0.910646	0.810248	0.721333	0.813619	0.763148	0.804405	-0.684852	0.765539	0.829428	0.746893	-0.568798	0.799059	0.899854	-0.710039	-0.730113		0.833526	-0.475684	0.742764	0.861862	0.936165	0.668554	0.678299	0.577108	0.662929	-0.774925	0.757533	0.912777	-0.786431	0.886919	0.699699
	HMGCS1	-0.63959	0.864094	0.808491	0.85713	-0.838662	-0.846223	-0.854303	-0.972203	0.895393	0.857335	0.744036	0.753269	0.853271	0.905626	0.88649	0.833087	-0.749053	-0.902119	0.881903	0.784773	0.861444	0.753644	0.910251	-0.591932	0.862691	0.762812	0.697808	-0.676095	0.858267	0.830726	-0.672407	-0.73527	0.833526		-0.730532	0.85863	0.774296	0.931051	0.861971	0.722345	0.697045	0.836346	-0.866773	0.810811	0.857085	-0.68128	0.85115	0.586509
	IDH2	0.443127	-0.49857	-0.793137	-0.612083	0.756312	0.893345	0.693671	0.732742	-0.794142	-0.596156	-0.649616	-0.902192	-0.821281	-0.57747	-0.638397	-0.64737	0.648884	0.63899	-0.792297	-0.79876	-0.556448	-0.606935	-0.595637	0.575832	-0.675648	-0.628588	-0.731916	0.733761	-0.720187	-0.742958	0.789021	0.505231	-0.475684	-0.730532		-0.639076	-0.597948	-0.616421	-0.790162	-0.774117	-0.604007	-0.762176	0.593536	-0.839805	-0.730962	0.706786	-0.547234	-0.575744
	IMMT	-0.730495	0.840712	0.872212	0.800807	-0.837806	-0.83956	-0.837954	-0.843803	0.907128	0.79807	0.690277	0.686131	0.784777	0.736406	0.752625	0.658794	-0.791469	-0.885554	0.893596	0.641341	0.851955	0.722029	0.88209	-0.75663	0.799801	0.701464	0.662952	-0.765492	0.901466	0.728848	-0.689698	-0.816561	0.742764	0.85863	-0.639076		0.86229	0.910748	0.791413	0.69428	0.705126	0.886991	-0.767452	0.762635	0.776228	-0.728985	0.733236	0.684775
	ITGAV	-0.794731	0.853437	0.82484	0.899835	-0.920246	-0.697779	-0.788333	-0.738617	0.829474	0.905441	0.874856	0.763955	0.727453	0.817306	0.797608	0.768952	-0.91392	-0.882412	0.842297	0.686196	0.805759	0.87169	0.772162	-0.803272	0.761182	0.845673	0.820032	-0.689493	0.789484	0.858063	-0.845978	-0.729311	0.861862	0.774296	-0.597948	0.86229		0.898833	0.700496	0.877634	0.598897	0.825992	-0.751869	0.822674	0.914838	-0.934314	0.858643	0.881247
	LACTB	-0.788973	0.920272	0.86626	0.903975	-0.912158	-0.775235	-0.849334	-0.909625	0.917489	0.955566	0.857375	0.719542	0.805756	0.893748	0.931745	0.825776	-0.863407	-0.960996	0.894768	0.772382	0.892165	0.801044	0.899786	-0.763344	0.841959	0.841075	0.776223	-0.719691	0.907307	0.892506	-0.741751	-0.800018	0.936165	0.931051	-0.616421	0.910748	0.898833		0.786477	0.730821	0.610234	0.826905	-0.842896	0.821797	0.912123	-0.792066	0.885501	0.724654
	LASP1	-0.755085	0.672856	0.836045	0.797456	-0.814352	-0.954529	-0.950266	-0.837759	0.874154	0.756806	0.620034	0.675682	0.807913	0.674665	0.737986	0.713543	-0.716785	-0.851061	0.841728	0.851054	0.778093	0.560941	0.814911	-0.603082	0.784784	0.793261	0.640408	-0.85864	0.882019	0.698595	-0.686769	-0.617001	0.668554	0.861971	-0.790162	0.791413	0.700496	0.786477		0.707222	0.780867	0.866584	-0.885516	0.712937	0.765327	-0.672329	0.73589	0.507451
	LEPREL1	-0.615314	0.711662	0.749097	0.816132	-0.845474	-0.718853	-0.736008	-0.673639	0.756923	0.752626	0.844587	0.867782	0.761237	0.760078	0.727959	0.770362	-0.865461	-0.731598	0.787573	0.69697	0.668028	0.856039	0.607109	-0.672481	0.753161	0.740734	0.890074	-0.665402	0.640595	0.816139	-0.867212	-0.579581	0.678299	0.722345	-0.774117	0.69428	0.877634	0.730821	0.707222		0.652858	0.776516	-0.68569	0.877949	0.885518	-0.911829	0.826668	0.874454
	LRRFIP1	-0.554139	0.652252	0.577537	0.691487	-0.707188	-0.771781	-0.575572	-0.652784	0.74288	0.556437	0.523893	0.699684	0.671092	0.658998	0.491467	0.592793	-0.62145	-0.711669	0.862465	0.521236	0.691399	0.579839	0.706626	-0.554771	0.722577	0.438877	0.574994	-0.637576	0.727579	0.597628	-0.573978	-0.758803	0.577108	0.697045	-0.604007	0.705126	0.598897	0.610234	0.780867	0.652858		0.623797	-0.858247	0.696585	0.692044	-0.617423	0.720402	0.496284
	MAP4K5	-0.773542	0.764253	0.894783	0.856697	-0.854407	-0.883239	-0.872117	-0.857361	0.819588	0.793785	0.657264	0.7045	0.864063	0.734154	0.707472	0.71812	-0.716825	-0.879574	0.820411	0.806954	0.763736	0.72844	0.804216	-0.6627	0.763746	0.777508	0.666591	-0.829475	0.81939	0.714443	-0.827187	-0.731435	0.662929	0.836346	-0.762176	0.886991	0.825992	0.826905	0.866584	0.776516	0.623797		-0.738049	0.754309	0.813505	-0.745919	0.714845	0.715777
	MFGE8	0.734205	-0.720803	-0.720035	-0.895681	0.803036	0.809091	0.820039	0.824909	-0.868923	-0.782605	-0.710356	-0.639583	-0.711806	-0.780355	-0.827336	-0.673697	0.726506	0.89439	-0.847408	-0.747748	-0.855452	-0.683339	-0.8473	0.700463	-0.725033	-0.784403	-0.645281	0.749411	-0.859651	-0.723804	0.605671	0.713097	-0.774925	-0.866773	0.593536	-0.767452	-0.751869	-0.842896	-0.885516	-0.68569	-0.858247	-0.738049		-0.65255	-0.766806	0.697509	-0.874702	-0.526883
	MICAL3	-0.62774	0.817737	0.882573	0.778941	-0.919861	-0.795791	-0.696242	-0.82618	0.875387	0.810386	0.88909	0.92834	0.91135	0.824184	0.841238	0.876613	-0.836724	-0.789445	0.904299	0.716672	0.792371	0.853619	0.750257	-0.711686	0.892452	0.716974	0.93151	-0.656884	0.771516	0.935452	-0.864507	-0.756934	0.757533	0.810811	-0.839805	0.762635	0.822674	0.821797	0.712937	0.877949	0.696585	0.754309	-0.65255		0.91978	-0.890491	0.789987	0.798174
	MVP	-0.788678	0.880683	0.956867	0.917359	-0.9653	-0.75623	-0.784992	-0.849135	0.857174	0.956372	0.936069	0.847574	0.859055	0.905722	0.896398	0.906894	-0.904328	-0.91974	0.889678	0.835101	0.802734	0.869616	0.773056	-0.74718	0.846595	0.852643	0.908405	-0.714103	0.811193	0.960891	-0.909513	-0.764609	0.912777	0.857085	-0.730962	0.776228	0.914838	0.912123	0.765327	0.885518	0.692044	0.813505	-0.766806	0.91978		-0.914011	0.907018	0.860563
	NAMPT	0.748565	-0.746093	-0.826723	-0.84482	0.939639	0.706835	0.722338	0.669817	-0.813602	-0.843994	-0.913928	-0.861829	-0.753908	-0.753848	-0.770517	-0.78744	0.880065	0.796498	-0.836429	-0.708712	-0.754586	-0.872789	-0.688725	0.817186	-0.743854	-0.839009	-0.901247	0.677181	-0.742355	-0.904317	0.915267	0.673019	-0.786431	-0.68128	0.706786	-0.728985	-0.934314	-0.792066	-0.672329	-0.911829	-0.617423	-0.745919	0.697509	-0.890491	-0.914011		-0.802052	-0.875863
	NANS	-0.74758	0.86823	0.678282	0.941329	-0.853393	-0.659647	-0.756879	-0.796468	0.806229	0.878234	0.886575	0.697096	0.743614	0.917266	0.901528	0.837707	-0.846232	-0.88227	0.818773	0.710664	0.843215	0.863362	0.772604	-0.70169	0.816197	0.780501	0.840457	-0.645307	0.739509	0.844556	-0.722283	-0.726994	0.886919	0.85115	-0.547234	0.733236	0.858643	0.885501	0.73589	0.826668	0.720402	0.714845	-0.874702	0.789987	0.907018	-0.802052		0.774575
	NCEH1	-0.689439	0.725816	0.715719	0.7935	-0.82019	-0.550228	-0.690472	-0.572002	0.671803	0.762923	0.862747	0.75382	0.678804	0.702253	0.672479	0.651215	-0.856491	-0.748467	0.743288	0.61918	0.583201	0.848776	0.497297	-0.797891	0.631772	0.628223	0.877371	-0.662435	0.609306	0.775576	-0.89719	-0.710913	0.699699	0.586509	-0.575744	0.684775	0.881247	0.724654	0.507451	0.874454	0.496284	0.715777	-0.526883	0.798174	0.860563	-0.875863	0.774575
	NDUFA3	-0.844609	0.807967	0.836137	0.807088	-0.861902	-0.855137	-0.910288	-0.8159	0.863538	0.868709	0.688363	0.645	0.772391	0.729826	0.75714	0.76605	-0.844606	-0.90926	0.867294	0.786322	0.793546	0.580829	0.815634	-0.633399	0.82854	0.799306	0.681176	-0.803095	0.893217	0.754217	-0.710747	-0.701925	0.818776	0.847618	-0.657069	0.839369	0.811447	0.86564	0.921703	0.720484	0.755948	0.830056	-0.833312	0.738931	0.842277	-0.73323	0.788127	0.62176
	NF2	-0.594382	0.844764	0.669658	0.799263	-0.864117	-0.672481	-0.485211	-0.811268	0.819707	0.775252	0.813095	0.825389	0.810937	0.875698	0.787173	0.811114	-0.68349	-0.793393	0.88814	0.557377	0.87017	0.883831	0.843031	-0.692648	0.822614	0.635068	0.768596	-0.487823	0.740291	0.873229	-0.729399	-0.858758	0.805714	0.790625	-0.621768	0.737571	0.773022	0.813445	0.608256	0.696916	0.763631	0.636759	-0.738607	0.869244	0.831469	-0.807096	0.794126	0.675495
	NMES1;C15orf48	-0.827345	0.750167	0.966395	0.80444	-0.898933	-0.774386	-0.839909	-0.773969	0.835828	0.921285	0.784091	0.699439	0.737884	0.693639	0.779255	0.706741	-0.843247	-0.900185	0.811176	0.851913	0.699124	0.655539	0.737951	-0.776776	0.676955	0.873278	0.718476	-0.802165	0.883087	0.837791	-0.844259	-0.672177	0.828557	0.768619	-0.669839	0.838667	0.872841	0.887983	0.759114	0.700937	0.472625	0.856888	-0.665115	0.754435	0.868896	-0.811412	0.688932	0.741778
	NMI	-0.583467	0.759224	0.701778	0.820569	-0.7594	-0.82982	-0.822801	-0.86233	0.826071	0.726072	0.710288	0.751467	0.828077	0.808966	0.789482	0.718573	-0.748992	-0.825257	0.841553	0.759984	0.724519	0.73405	0.730885	-0.601831	0.796021	0.615492	0.745528	-0.756649	0.761268	0.719935	-0.696895	-0.70202	0.671667	0.909751	-0.767463	0.790304	0.71389	0.809945	0.836677	0.796602	0.718395	0.832293	-0.8147	0.78385	0.809299	-0.638822	0.842914	0.68251
	NMT2	-0.684695	0.885539	0.741997	0.823352	-0.85637	-0.55476	-0.663321	-0.710786	0.770129	0.856549	0.936165	0.750743	0.731288	0.860833	0.851127	0.811415	-0.895333	-0.808926	0.815865	0.586808	0.763845	0.881104	0.670407	-0.752135	0.804285	0.668948	0.913734	-0.561208	0.685773	0.883938	-0.774965	-0.78011	0.869104	0.736876	-0.522593	0.728618	0.882376	0.855889	0.543478	0.825307	0.621101	0.63341	-0.643331	0.870477	0.913037	-0.85387	0.899963	0.892974
	OCIAD2	-0.832406	0.862369	0.808315	0.92918	-0.886928	-0.705057	-0.84264	-0.813252	0.82923	0.938899	0.86863	0.692204	0.751131	0.86724	0.870421	0.778699	-0.879686	-0.960044	0.86168	0.813478	0.774137	0.778955	0.750726	-0.773952	0.757791	0.782563	0.807026	-0.763863	0.836167	0.850986	-0.799273	-0.794334	0.924115	0.850228	-0.572836	0.788236	0.865541	0.922858	0.763064	0.759629	0.681383	0.77997	-0.854552	0.766418	0.93078	-0.782352	0.93127	0.813259
	PARP4	-0.691218	0.846198	0.848901	0.823854	-0.925307	-0.70154	-0.699284	-0.785693	0.857612	0.902662	0.911135	0.828514	0.772412	0.851277	0.879319	0.883399	-0.875949	-0.818138	0.843771	0.686273	0.843688	0.847624	0.808388	-0.711996	0.839782	0.865767	0.859488	-0.5707	0.78012	0.953053	-0.788133	-0.663347	0.887082	0.805612	-0.668528	0.771079	0.913447	0.887261	0.686545	0.839936	0.579957	0.705947	-0.715594	0.908099	0.921986	-0.927481	0.834768	0.746805
	PLAU	-0.69314	0.644563	0.847201	0.781499	-0.866153	-0.654131	-0.74219	-0.612007	0.716435	0.840307	0.843304	0.793934	0.654181	0.683285	0.716545	0.742098	-0.85846	-0.74054	0.708614	0.774121	0.603009	0.750101	0.579947	-0.690861	0.625343	0.888647	0.809343	-0.645014	0.671292	0.853224	-0.883894	-0.466222	0.754603	0.64451	-0.697108	0.641602	0.893644	0.74116	0.660693	0.888513	0.406466	0.737947	-0.630914	0.793166	0.880966	-0.934646	0.722079	0.810218
	PLCB4	-0.792368	0.86408	0.874454	0.805344	-0.904932	-0.83202	-0.794492	-0.818562	0.923119	0.81383	0.769873	0.750792	0.842849	0.744865	0.764519	0.71747	-0.823263	-0.89258	0.952116	0.637986	0.874378	0.763714	0.85819	-0.828424	0.852787	0.677824	0.773582	-0.777047	0.908395	0.79966	-0.775794	-0.914516	0.770841	0.803522	-0.661924	0.947882	0.862663	0.887604	0.762148	0.720072	0.788266	0.829798	-0.756012	0.848917	0.82965	-0.810832	0.755564	0.759027
	PLOD2	0.774378	-0.560468	-0.845549	-0.763039	0.772809	0.871609	0.920162	0.67861	-0.785121	-0.688615	-0.635905	-0.643323	-0.740041	-0.524234	-0.638048	-0.543192	0.744665	0.796376	-0.759061	-0.846858	-0.596162	-0.56191	-0.596255	0.738751	-0.620408	-0.714861	-0.692954	0.968432	-0.804483	-0.619998	0.797973	0.595049	-0.534947	-0.690764	0.765284	-0.769114	-0.721986	-0.702862	-0.864573	-0.74449	-0.595409	-0.903443	0.710966	-0.666056	-0.730854	0.691042	-0.650278	-0.705268
	PLS3	-0.757589	0.897085	0.794385	0.945488	-0.925342	-0.825879	-0.779737	-0.91974	0.89653	0.874621	0.83363	0.797698	0.890752	0.935526	0.884217	0.890937	-0.77878	-0.921411	0.920814	0.752318	0.939413	0.882437	0.918332	-0.698187	0.905325	0.803245	0.805761	-0.689477	0.836617	0.878386	-0.781126	-0.828002	0.855048	0.92585	-0.706201	0.82892	0.85216	0.906998	0.844529	0.814673	0.829954	0.828814	-0.917029	0.869707	0.912187	-0.830041	0.928631	0.70903
	PODXL	-0.843776	0.915521	0.782066	0.948097	-0.890328	-0.767143	-0.835302	-0.881945	0.869592	0.917087	0.788466	0.635229	0.7882	0.887517	0.875833	0.824574	-0.805778	-0.951921	0.851491	0.72418	0.936853	0.807103	0.926254	-0.70759	0.849069	0.856943	0.715699	-0.707279	0.8577	0.810166	-0.704674	-0.785483	0.892619	0.903404	-0.547163	0.893277	0.901497	0.956183	0.827399	0.741851	0.664905	0.852497	-0.896091	0.75183	0.871837	-0.783281	0.913002	0.689253
	PPIF	0.757827	-0.708692	-0.896813	-0.824248	0.883676	0.811346	0.823335	0.724773	-0.785907	-0.827068	-0.758416	-0.81005	-0.776224	-0.697609	-0.669123	-0.699445	0.856435	0.847798	-0.829631	-0.829626	-0.627974	-0.728147	-0.645956	0.721328	-0.688653	-0.78297	-0.772122	0.819521	-0.778699	-0.783985	0.930438	0.657797	-0.714826	-0.744502	0.787682	-0.790868	-0.883387	-0.782605	-0.799972	-0.884334	-0.640301	-0.905466	0.686269	-0.8007	-0.886828	0.862158	-0.729759	-0.8527
	PSMB5	0.776058	-0.821419	-0.751117	-0.734899	0.840981	0.766175	0.794116	0.765283	-0.842824	-0.844248	-0.692449	-0.633889	-0.714452	-0.72816	-0.74989	-0.79145	0.824636	0.835638	-0.844076	-0.643967	-0.832325	-0.579459	-0.835615	0.586669	-0.851326	-0.774724	-0.666469	0.639529	-0.845729	-0.774604	0.6212	0.673405	-0.843562	-0.798468	0.570644	-0.792869	-0.798267	-0.842597	-0.823755	-0.674244	-0.746223	-0.690513	0.795162	-0.749609	-0.80766	0.747955	-0.761314	-0.548697
	RAP1GAP	0.763508	-0.719205	-0.847422	-0.84643	0.93912	0.814742	0.711699	0.783449	-0.808867	-0.772042	-0.877872	-0.908302	-0.917815	-0.765714	-0.728626	-0.793973	0.787424	0.808284	-0.874074	-0.757409	-0.743693	-0.897981	-0.723974	0.883554	-0.788425	-0.718927	-0.902684	0.799434	-0.733783	-0.873421	0.967901	0.781918	-0.680366	-0.721011	0.812836	-0.709074	-0.828974	-0.740751	-0.769842	-0.873436	-0.674599	-0.847867	0.63491	-0.918882	-0.897476	0.923816	-0.753271	-0.905728
	RBKS	-0.86624	0.942632	0.780265	0.963577	-0.904738	-0.71246	-0.767357	-0.869461	0.807492	0.933845	0.803699	0.648894	0.814849	0.922062	0.842005	0.857443	-0.798308	-0.962839	0.846656	0.732384	0.887681	0.83822	0.868249	-0.685749	0.843432	0.810296	0.742178	-0.681614	0.802027	0.823314	-0.779303	-0.846017	0.911329	0.869681	-0.531619	0.834862	0.897192	0.928233	0.777816	0.759849	0.693596	0.843973	-0.85144	0.767003	0.914417	-0.796375	0.925848	0.769074
	RIPK1	-0.695119	0.719068	0.818096	0.891105	-0.867284	-0.789585	-0.760611	-0.768729	0.761572	0.79372	0.747134	0.800789	0.791209	0.785316	0.70758	0.768933	-0.746538	-0.809587	0.775703	0.776842	0.735715	0.843283	0.741678	-0.640067	0.719916	0.84554	0.735307	-0.697351	0.702135	0.780432	-0.869532	-0.60415	0.691357	0.784257	-0.764529	0.759238	0.8818	0.771318	0.799017	0.909362	0.623778	0.907178	-0.763374	0.788306	0.858467	-0.871706	0.784234	0.769334
	S100A11	-0.76817	0.750173	0.745253	0.857978	-0.757123	-0.745067	-0.883484	-0.742911	0.798446	0.794057	0.68123	0.572534	0.648552	0.7112	0.724404	0.566415	-0.810069	-0.898069	0.797702	0.728011	0.706222	0.6579	0.717597	-0.739438	0.650838	0.689829	0.638379	-0.830293	0.824378	0.640516	-0.671712	-0.709635	0.745678	0.813425	-0.534831	0.868919	0.820366	0.856608	0.799373	0.701424	0.664395	0.846541	-0.83495	0.611081	0.769742	-0.650646	0.822983	0.725882
	S100A2	-0.713905	0.787785	0.889108	0.75329	-0.80371	-0.922174	-0.95664	-0.927314	0.88331	0.778321	0.599572	0.649309	0.870401	0.719244	0.761203	0.722654	-0.691628	-0.874056	0.855601	0.777638	0.804199	0.583618	0.87177	-0.591293	0.83417	0.704576	0.608711	-0.802528	0.900306	0.705523	-0.662912	-0.746413	0.688857	0.910401	-0.747494	0.907963	0.707525	0.863962	0.902838	0.623591	0.6667	0.90917	-0.760955	0.745582	0.758503	-0.604562	0.676415	0.530628
	SCRN1	-0.788704	0.850138	0.711458	0.866096	-0.827047	-0.743623	-0.800246	-0.898463	0.772633	0.792925	0.702275	0.597597	0.901724	0.848747	0.814015	0.834203	-0.596792	-0.880888	0.809732	0.729576	0.863531	0.742929	0.836538	-0.603575	0.853398	0.663181	0.70014	-0.682442	0.763656	0.752012	-0.70875	-0.879068	0.751135	0.831987	-0.586812	0.722418	0.663826	0.814512	0.765265	0.603389	0.670742	0.780981	-0.905601	0.74755	0.807153	-0.634464	0.815573	0.60904
	SLC3A2	0.678691	-0.566767	-0.838643	-0.774969	0.813647	0.933454	0.8954	0.718067	-0.858035	-0.700279	-0.682227	-0.8076	-0.751929	-0.598247	-0.662266	-0.591207	0.783002	0.798837	-0.856214	-0.852232	-0.639274	-0.621483	-0.661797	0.735233	-0.659857	-0.732847	-0.724168	0.912319	-0.842517	-0.705096	0.807447	0.587099	-0.592421	-0.768184	0.8747	-0.768754	-0.74479	-0.720667	-0.917963	-0.815365	-0.775349	-0.860877	0.824377	-0.748434	-0.775828	0.76057	-0.700225	-0.674353
	SLC7A5	0.74333	-0.860856	-0.705929	-0.849169	0.838768	0.786998	0.763794	0.917114	-0.842697	-0.804222	-0.723554	-0.660935	-0.883331	-0.869024	-0.844222	-0.841744	0.649659	0.888611	-0.877046	-0.716943	-0.900607	-0.729402	-0.885967	0.614535	-0.887564	-0.667	-0.710383	0.667766	-0.822893	-0.790986	0.663711	0.870529	-0.800579	-0.886536	0.622509	-0.750193	-0.67259	-0.846982	-0.810032	-0.613536	-0.790147	-0.733861	0.931567	-0.781729	-0.817789	0.649717	-0.845063	-0.561255
	STAT3	-0.730562	0.868765	0.890164	0.846151	-0.917907	-0.643164	-0.681943	-0.753097	0.794906	0.928593	0.918666	0.806625	0.752351	0.877384	0.845888	0.890419	-0.913177	-0.844842	0.83618	0.706681	0.772439	0.835516	0.727191	-0.683325	0.820384	0.817206	0.876185	-0.575736	0.734846	0.938715	-0.828104	-0.693646	0.926871	0.784463	-0.620954	0.712512	0.912881	0.868055	0.671099	0.865352	0.712471	0.68599	-0.704745	0.884897	0.964364	-0.914875	0.886371	0.82443
	STXBP2	-0.769164	0.899612	0.875787	0.858659	-0.887838	-0.869692	-0.917415	-0.973934	0.899501	0.898363	0.739735	0.71763	0.903165	0.875621	0.867448	0.86016	-0.770707	-0.948317	0.906629	0.81733	0.870158	0.710112	0.91061	-0.622999	0.899531	0.773856	0.71486	-0.746887	0.900698	0.836498	-0.734723	-0.816631	0.853992	0.964808	-0.719128	0.8757	0.785694	0.937659	0.886684	0.697901	0.714658	0.872269	-0.848118	0.823377	0.884518	-0.702306	0.825785	0.625205
	SUN2	-0.835159	0.737573	0.874514	0.798151	-0.880794	-0.695515	-0.871659	-0.695133	0.788288	0.859162	0.861787	0.706259	0.765605	0.676513	0.78114	0.690005	-0.863354	-0.863395	0.811314	0.81404	0.637599	0.702469	0.589532	-0.852131	0.682934	0.723246	0.864989	-0.838936	0.804025	0.829617	-0.897541	-0.764901	0.772587	0.674348	-0.644914	0.738182	0.814701	0.815207	0.660915	0.736453	0.488078	0.771046	-0.61812	0.799508	0.884451	-0.809242	0.744533	0.883323
	TAGLN	0.76758	-0.832368	-0.882996	-0.908121	0.923455	0.878208	0.875729	0.889014	-0.888236	-0.861411	-0.83476	-0.843615	-0.918736	-0.852611	-0.838749	-0.828979	0.841699	0.923265	-0.92756	-0.859615	-0.794231	-0.819734	-0.78351	0.738626	-0.85477	-0.758842	-0.860786	0.834918	-0.847694	-0.860537	0.889189	0.809819	-0.786234	-0.894179	0.823147	-0.827657	-0.838997	-0.873052	-0.869771	-0.870583	-0.776635	-0.900904	0.835272	-0.892961	-0.93732	0.823637	-0.874733	-0.81746
	TBC1D2	-0.749455	0.81578	0.892507	0.79399	-0.906007	-0.776096	-0.705922	-0.835461	0.883802	0.858517	0.771063	0.729853	0.800655	0.755466	0.803267	0.753743	-0.730814	-0.860861	0.857378	0.685125	0.871764	0.762274	0.894887	-0.773088	0.776024	0.81727	0.697142	-0.662713	0.881385	0.85577	-0.75908	-0.785035	0.805953	0.794474	-0.641778	0.886394	0.849846	0.896688	0.70268	0.64039	0.549691	0.804271	-0.693659	0.810065	0.81386	-0.817073	0.678675	0.646701
	TGFBI	-0.801581	0.81136	0.814094	0.898991	-0.905623	-0.603962	-0.738074	-0.713711	0.781932	0.953141	0.924349	0.704107	0.662841	0.836523	0.8731	0.817852	-0.880498	-0.867003	0.766816	0.747782	0.781617	0.825648	0.734194	-0.763201	0.710772	0.920811	0.821171	-0.61682	0.755879	0.911585	-0.800325	-0.630869	0.938801	0.748832	-0.522494	0.712274	0.932311	0.888331	0.65709	0.79703	0.483386	0.696923	-0.752649	0.776456	0.924851	-0.906399	0.884236	0.79332
	TGM2	-0.73737	0.758805	0.870304	0.914895	-0.873073	-0.631596	-0.704374	-0.751146	0.749271	0.908526	0.893237	0.713449	0.702274	0.862654	0.888084	0.86101	-0.793935	-0.828212	0.717966	0.804778	0.771792	0.833632	0.728269	-0.661051	0.715455	0.939298	0.806972	-0.595479	0.695974	0.895854	-0.784259	-0.546725	0.875837	0.781333	-0.594807	0.630505	0.857573	0.838459	0.705545	0.818326	0.508126	0.709787	-0.779306	0.769185	0.908912	-0.86358	0.896325	0.71868
	TKT	0.675478	-0.734291	-0.850764	-0.775686	0.875602	0.70853	0.712245	0.770725	-0.778326	-0.80991	-0.898178	-0.803338	-0.873438	-0.774084	-0.875641	-0.884362	0.77582	0.750661	-0.764361	-0.801265	-0.712567	-0.787391	-0.637125	0.66932	-0.817501	-0.771208	-0.939087	0.668448	-0.691164	-0.912989	0.855215	0.637431	-0.725355	-0.730971	0.775151	-0.610717	-0.737962	-0.763675	-0.669722	-0.820031	-0.413966	-0.705747	0.594663	-0.9229	-0.899393	0.833001	-0.776655	-0.764641
	TMX2	0.802651	-0.688083	-0.8533	-0.837033	0.811986	0.84094	0.759601	0.782503	-0.755979	-0.76092	-0.553073	-0.623643	-0.754062	-0.680789	-0.591828	-0.636741	0.625076	0.878026	-0.803894	-0.782763	-0.725319	-0.617744	-0.791187	0.617065	-0.660408	-0.740751	-0.521991	0.788768	-0.812944	-0.637472	0.761879	0.725624	-0.675318	-0.771638	0.655607	-0.787714	-0.743915	-0.750993	-0.879288	-0.645778	-0.807193	-0.901055	0.817625	-0.615166	-0.747374	0.680689	-0.676997	-0.589113
	UBA6	-0.805745	0.882961	0.777479	0.922554	-0.912395	-0.612335	-0.701055	-0.794596	0.792723	0.934093	0.939294	0.704671	0.777444	0.912746	0.925294	0.891784	-0.819368	-0.888196	0.80896	0.732914	0.849571	0.874265	0.773284	-0.745289	0.811006	0.826851	0.871127	-0.607659	0.748252	0.926697	-0.794486	-0.774342	0.935179	0.790376	-0.528822	0.691902	0.857815	0.891799	0.652432	0.761605	0.586746	0.679156	-0.791927	0.829985	0.938653	-0.853997	0.936539	0.789999
	UBAC2	0.869139	-0.827788	-0.842848	-0.845823	0.817879	0.745923	0.828639	0.779769	-0.80092	-0.839065	-0.644914	-0.521328	-0.708668	-0.706986	-0.703027	-0.632857	0.757514	0.919577	-0.796695	-0.67253	-0.803739	-0.661584	-0.826771	0.728788	-0.715049	-0.750353	-0.58579	0.779995	-0.85459	-0.660876	0.693526	0.793077	-0.77273	-0.782197	0.48079	-0.933987	-0.863702	-0.886586	-0.772306	-0.630119	-0.623563	-0.892495	0.759308	-0.627798	-0.764851	0.694117	-0.738165	-0.69238
	UGDH	0.455829	-0.644473	-0.75567	-0.676093	0.795853	0.890529	0.717202	0.800727	-0.842254	-0.643181	-0.69913	-0.928372	-0.866643	-0.703852	-0.703203	-0.745999	0.709369	0.683622	-0.855794	-0.715298	-0.689088	-0.716552	-0.707254	0.56556	-0.807119	-0.632743	-0.777352	0.668294	-0.731494	-0.786421	0.761082	0.596734	-0.563221	-0.814893	0.957597	-0.721614	-0.683709	-0.696674	-0.804147	-0.844113	-0.716052	-0.772552	0.670098	-0.90669	-0.783634	0.755819	-0.665858	-0.616994
	UGT1A6	0.67531	-0.80682	-0.638835	-0.833577	0.821101	0.767801	0.58625	0.831495	-0.822831	-0.69564	-0.67804	-0.69698	-0.837177	-0.811702	-0.732605	-0.753899	0.582831	0.806123	-0.864591	-0.557268	-0.9344	-0.819188	-0.905802	0.659337	-0.838404	-0.630092	-0.666405	0.596236	-0.764004	-0.729769	0.656828	0.868689	-0.688866	-0.798757	0.603274	-0.783164	-0.717724	-0.775421	-0.7384	-0.648394	-0.822712	-0.73454	0.847823	-0.767486	-0.737855	0.718658	-0.781596	-0.573437
	WIZ	-0.695354	0.866782	0.777349	0.807806	-0.85711	-0.759328	-0.712676	-0.872274	0.916015	0.863051	0.766246	0.69795	0.747304	0.833717	0.859243	0.759913	-0.75717	-0.887778	0.89762	0.640673	0.921518	0.73561	0.945909	-0.721433	0.817714	0.758851	0.668906	-0.611459	0.905378	0.841881	-0.616217	-0.79851	0.886948	0.88996	-0.567774	0.884235	0.810525	0.941221	0.744191	0.602858	0.692098	0.710896	-0.837357	0.774297	0.80569	-0.731191	0.793174	0.56047
	YWHAH	-0.719256	0.731016	0.835428	0.774974	-0.804452	-0.876734	-0.960136	-0.872888	0.840236	0.770252	0.706686	0.67328	0.891421	0.710423	0.825653	0.762198	-0.733445	-0.831938	0.795534	0.860201	0.726976	0.62509	0.727725	-0.621928	0.820083	0.723328	0.761926	-0.852209	0.819049	0.745568	-0.741159	-0.66923	0.649353	0.853387	-0.79664	0.783995	0.683821	0.813258	0.866299	0.721008	0.513936	0.878261	-0.723343	0.794403	0.806558	-0.643945	0.734839	0.637651
		ABCB6	ADAMTS1	AFAP1L2	AKR1B1	AKR1B10	AKR1C1	AKR1C2	AKR1C3	ANPEP	ANXA3	AP2B1	AP3B1	APBB1IP	ASAP1	ATP2C1	CD74	CRYZ	CYP4F11	CYR61	DFNA5	DHFR	DPP9	EEA1	EIF4A2	ENAH	EPHA2	ERAP1	FAH	FHL1	FMNL2	FSTL1	GCLC	GLUD1;GLUD2	HMGCS1	IDH2	IMMT	ITGAV	LACTB	LASP1	LEPREL1	LRRFIP1	MAP4K5	MFGE8	MICAL3	MVP	NAMPT	NANS	NCEH1
						Legend:	p<0.05
	p value
		ABCB6	ADAMTS1	AFAP1L2	AKR1B1	AKR1B10	AKR1C1	AKR1C2	AKR1C3	ANPEP	ANXA3	AP2B1	AP3B1	APBB1IP	ASAP1	ATP2C1	CD74	CRYZ	CYP4F11	CYR61	DFNA5	DHFR	DPP9	EEA1	EIF4A2	ENAH	EPHA2	ERAP1	FAH	FHL1	FMNL2	FSTL1	GCLC	GLUD1;GLUD2	HMGCS1	IDH2	IMMT	ITGAV	LACTB	LASP1	LEPREL1	LRRFIP1	MAP4K5	MFGE8	MICAL3	MVP	NAMPT	NANS	NCEH1
	ABCB6		0.00463774	0.00927597	0.000615813	0.000435794	0.014173	0.00422237	0.0161259	0.006321	0.00048755	0.0101395	0.126275	0.0105113	0.024183	0.00893795	0.0109617	0.00544299	0.000145311	0.0064793	0.00652051	0.00323251	0.0369463	0.00851578	0.00589928	0.00983803	0.00134863	0.0150237	0.00175924	0.00178437	0.0116726	0.00495496	0.00577702	0.00316214	0.0251151	0.149085	0.00697223	0.00201006	0.0022843	0.00452188	0.0331958	0.0964798	0.00316108	0.0100898	0.0288569	0.00229911	0.0050952	0.00518638	0.01312
	ADAMTS1	0.00463774		0.0133414	0.000394834	0.000311085	0.021456	0.0373135	0.000141943	0.00226936	0.000108959	0.00289351	0.0234916	0.00069159	1.0227e-05	0.000695936	9.74232e-05	0.00335574	0.000102742	0.000717552	0.043536	6.67307e-05	0.000903648	0.000178446	0.0405061	2.7763e-05	0.0117019	0.00623028	0.0693048	0.00489866	0.000975343	0.0118157	0.000190708	9.62876e-05	0.000289361	0.0989724	0.000614103	0.00041422	2.21674e-05	0.0164919	0.00943678	0.0409568	0.00379984	0.0123241	0.00115623	0.000155374	0.00532635	0.000249739	0.00753313
	AFAP1L2	0.00927597	0.0133414		0.00367092	5.098e-05	0.000689795	0.0070337	0.00280752	0.000788247	0.000293807	0.00356571	0.00597682	0.00269641	0.018509	0.00530244	0.0053346	0.00284988	0.000485633	0.00107	2.75149e-05	0.0233266	0.0386737	0.00981376	0.0114531	0.0147575	0.000573023	0.00635454	0.00144555	0.000172453	8.97393e-05	0.000600591	0.0193176	0.00756158	0.00463742	0.00618904	0.000997104	0.00331423	0.0011873	0.00258089	0.0126441	0.080395	0.000471423	0.0286998	0.000720269	1.43737e-05	0.00318167	0.0310883	0.0199339
	AKR1B1	0.000615813	0.000394834	0.00367092		2.9102e-05	0.00535946	0.00550065	0.000558462	0.000846951	3.69019e-05	0.000376887	0.00902423	0.0016046	6.56403e-05	0.000240923	0.000974567	0.00186338	3.7215e-06	0.000611335	0.00163423	0.000269583	0.000124643	0.000757641	0.00393584	0.0025726	0.00027887	0.00205581	0.00591425	0.00165176	0.000500153	0.00087855	0.00291871	0.000251319	0.000366979	0.0343967	0.00174871	6.69746e-05	5.46217e-05	0.00188941	0.00120458	0.0267643	0.000372291	0.000192258	0.00282947	2.639e-05	0.000542829	4.9594e-06	0.00206647
	AKR1B10	0.000435794	0.000311085	5.098e-05	2.9102e-05		0.000732135	0.00362956	0.000389349	3.19615e-05	6.62173e-06	5.09206e-05	0.000534955	0.000112169	0.000483508	0.000211866	0.00018565	0.000197935	8.06201e-06	1.02338e-05	0.000866687	0.00024409	0.0004342	0.000579011	0.00115155	0.000330515	0.000162624	0.000141237	0.0027873	0.000124844	3.03541e-06	2.51127e-05	0.00123739	0.000182555	0.000652288	0.00441963	0.000668754	2.22023e-05	3.54895e-05	0.00126001	0.000532107	0.0221817	0.000401379	0.00291717	2.27282e-05	3.73791e-07	5.69939e-06	0.000414802	0.00108524
	AKR1C1	0.014173	0.021456	0.000689795	0.00535946	0.000732135		0.000204252	0.000525842	2.14274e-05	0.00945627	0.0249403	0.00258954	0.000293108	0.0249803	0.00815239	0.0149792	0.00964657	0.00112009	8.35104e-05	0.000975895	0.00352497	0.0384654	0.00136886	0.0156466	0.00225962	0.0068275	0.0137426	0.000196949	4.61236e-05	0.00701828	0.00575974	0.0162438	0.0368254	0.000520026	9.06449e-05	0.000635346	0.0116316	0.0030541	1.41814e-06	0.00842961	0.00891701	0.000140055	0.00255859	0.00196245	0.00442645	0.0101615	0.0196019	0.0637937
	AKR1C2	0.00422237	0.0373135	0.0070337	0.00550065	0.00362956	0.000204252		0.00063567	0.000415304	0.00562014	0.0119744	0.0604017	0.00378806	0.0684903	0.00396833	0.0512454	0.00100089	0.000714122	0.00374752	0.00201784	0.0171308	0.103012	0.0122595	0.0014586	0.0113507	0.00439204	0.0120527	2.81937e-05	0.000261359	0.0215904	0.023518	0.0641109	0.0280728	0.00164725	0.026091	0.00246878	0.00674211	0.00187187	2.52024e-05	0.0152301	0.135461	0.000999958	0.00367014	0.0253138	0.00714687	0.0183025	0.0112617	0.0270809
	AKR1C3	0.0161259	0.000141943	0.00280752	0.000558462	0.000389349	0.000525842	0.00063567		0.000233037	0.000469403	0.00882627	0.00703601	1.80229e-05	6.15281e-05	0.000246812	0.00021128	0.0160141	7.26865e-05	0.000244104	0.00278433	0.000150598	0.00456475	1.26624e-05	0.0553869	8.92547e-05	0.00524036	0.0139156	0.0192802	0.000578579	0.00082827	0.0106355	0.00190591	0.00160544	1.24744e-07	0.00671426	0.00055986	0.0060737	4.07303e-05	0.000669663	0.0163196	0.0407366	0.000364167	0.0017763	0.000925985	0.000475053	0.0171727	0.00193249	0.0519808
	ANPEP	0.006321	0.00226936	0.000788247	0.000846951	3.19615e-05	2.14274e-05	0.000415304	0.000233037		0.000578423	0.000811735	0.000932292	0.000611639	0.00370811	0.000149767	0.00493133	0.000388404	7.2776e-05	4.50872e-07	0.00212591	0.000193862	0.00589188	0.00019372	0.000794086	0.00056346	0.00193219	0.00116691	0.000746917	2.35076e-07	0.000214489	0.00439899	0.00347	0.00188838	8.25633e-05	0.00203688	4.64773e-05	0.00084646	2.61894e-05	0.000200495	0.0043694	0.0138306	0.00110235	0.000516081	0.000191279	0.000366444	0.00128392	0.00153826	0.0167254
	ANXA3	0.00048755	0.000108959	0.000293807	3.69019e-05	6.62173e-06	0.00945627	0.00562014	0.000469403	0.000578423		0.000125283	0.00968426	0.00276376	0.000141731	4.7642e-05	0.000237975	0.000210185	1.7413e-06	0.000614851	0.000824709	0.00102641	0.00258305	0.00112909	0.00665224	0.00190461	5.52159e-05	0.00188367	0.0119125	0.000456957	1.63942e-05	0.00114022	0.00582436	1.62963e-07	0.000364477	0.0407728	0.00186298	5.07058e-05	1.26582e-06	0.004379	0.00473198	0.0948159	0.00205328	0.00440643	0.00139055	1.15679e-06	0.000556622	0.000171255	0.00389875
	AP2B1	0.0101395	0.00289351	0.00356571	0.000376887	5.09206e-05	0.0249403	0.0119744	0.00882627	0.000811735	0.000125283		0.000948119	0.00631256	0.00102057	3.10305e-05	0.0015563	5.77011e-05	0.00103774	0.000964247	0.00480285	0.00501392	0.000211252	0.0181693	0.000590847	0.00563326	0.00142856	8.84419e-07	0.0183412	0.00449453	1.2997e-06	0.000547389	0.0146621	0.000268178	0.00552461	0.0222351	0.0129643	0.000195208	0.000363999	0.0314961	0.000546704	0.120111	0.0202055	0.0142983	0.000109416	7.55019e-06	3.21524e-05	0.000121866	0.000303273
	AP3B1	0.126275	0.0234916	0.00597682	0.00902423	0.000534955	0.00258954	0.0604017	0.00703601	0.000932292	0.00968426	0.000948119		0.00201591	0.006499	0.00822283	0.00819515	0.00299705	0.01039	0.000225837	0.00864621	0.024038	0.00131697	0.0233562	0.0106678	0.0093937	0.0200739	0.00049465	0.0284419	0.00811796	0.000172612	0.000358151	0.0276523	0.0194146	0.00467639	5.97012e-05	0.0137478	0.00382184	0.00833752	0.0158766	0.000253816	0.0242983	0.0105264	0.0340836	1.31841e-05	0.000498768	0.000313048	0.0117485	0.0046291
	APBB1IP	0.0105113	0.00069159	0.00269641	0.0016046	0.000112169	0.000293108	0.00378806	1.80229e-05	0.000611639	0.00276376	0.00631256	0.00201591		0.0010077	0.00193058	0.000119914	0.0153043	0.000757709	0.000202595	0.00429899	0.000674133	0.00272666	0.00082564	0.0385959	1.55101e-05	0.0126841	0.00203349	0.0099064	0.00257897	0.000870406	0.00100199	0.000849671	0.0129858	0.000416451	0.00105477	0.00250156	0.00733322	0.00155582	0.00147704	0.00402693	0.0336318	0.00028968	0.0140117	3.71003e-05	0.000344073	0.00462151	0.00556598	0.0152168
	ASAP1	0.024183	1.0227e-05	0.018509	6.56403e-05	0.000483508	0.0249803	0.0684903	6.15281e-05	0.00370811	0.000141731	0.00102057	0.006499	0.0010077		0.000172518	2.82761e-05	0.0075921	0.000270705	0.00144122	0.0161734	0.000368384	8.20474e-05	0.000496942	0.0586962	0.000409627	0.0060545	0.0046456	0.106541	0.0120675	0.000203788	0.00824187	0.00294239	8.0205e-05	5.02289e-05	0.0492741	0.00630913	0.00116906	8.90095e-05	0.016096	0.00411686	0.0382217	0.00655593	0.00459929	0.000976901	4.99821e-05	0.00462666	2.6535e-05	0.0108868
	ATP2C1	0.00893795	0.000695936	0.00530244	0.000240923	0.000211866	0.00815239	0.00396833	0.000246812	0.000149767	4.7642e-05	3.10305e-05	0.00822283	0.00193058	0.000172518		0.00030478	0.00105336	0.000207451	0.00104233	0.00190772	0.000382468	0.00200787	0.0012751	0.0071256	0.000831589	0.000578133	0.000397497	0.0164105	0.000882434	1.85909e-05	0.0103277	0.0137319	0.000105359	0.000122304	0.025475	0.00473207	0.00188283	1.03962e-05	0.00614023	0.00727227	0.149123	0.0100634	0.00167439	0.000604592	7.88098e-05	0.00335933	6.16855e-05	0.0165751
	CD74	0.0109617	9.74232e-05	0.0053346	0.000974567	0.00018565	0.0149792	0.0512454	0.00021128	0.00493133	0.000237975	0.0015563	0.00819515	0.000119914	2.82761e-05	0.00030478		0.00855241	0.00147476	0.00323448	0.0100835	0.000529601	0.00167201	0.00138111	0.106722	1.68475e-05	0.00219244	0.00184322	0.0924896	0.0155672	0.000102021	0.00481947	0.0105282	0.000631409	0.000765423	0.0228582	0.0198165	0.00346554	0.000936132	0.00916511	0.00336972	0.0709047	0.00852842	0.02304	0.000182443	4.70464e-05	0.00236195	0.00067067	0.021799
	CRYZ	0.00544299	0.00335574	0.00284988	0.00186338	0.000197935	0.00964657	0.00100089	0.0160141	0.000388404	0.000210185	5.77011e-05	0.00299705	0.0153043	0.0075921	0.00105336	0.00855241		0.00068786	0.000455351	0.00703073	0.0114289	0.00666824	0.0230994	0.00118633	0.00562653	0.00271048	0.000103423	0.00416983	0.00123528	0.000332938	0.00183462	0.0239052	0.000612908	0.00505046	0.0224368	0.00216213	3.21667e-05	0.000296398	0.00871055	0.000275767	0.0551184	0.00870508	0.0113336	0.000690037	5.36588e-05	0.00015927	0.000519886	0.000374841
	CYP4F11	0.000145311	0.000102742	0.000485633	3.7215e-06	8.06201e-06	0.00112009	0.000714122	7.26865e-05	7.2776e-05	1.7413e-06	0.00103774	0.01039	0.000757709	0.000270705	0.000207451	0.00147476	0.00068786		3.90321e-05	0.000634466	0.000241691	0.00299959	0.000170078	0.00267829	0.00115068	0.000577546	0.00417618	0.00138965	2.08267e-05	0.000362642	0.00133637	0.000525349	3.85496e-05	5.99163e-05	0.0252955	0.000127222	0.000144878	6.65848e-07	0.000447019	0.00684465	0.0209804	0.000162415	0.000202813	0.00226081	2.28948e-05	0.00193116	0.000145717	0.00510428
	CYR61	0.0064793	0.000717552	0.00107	0.000611335	1.02338e-05	8.35104e-05	0.00374752	0.000244104	4.50872e-07	0.000614851	0.000964247	0.000225837	0.000202595	0.00144122	0.00104233	0.00323448	0.000455351	3.90321e-05		0.00465058	0.000356057	0.00231727	0.000346543	0.00137458	0.000309922	0.00809977	0.000937395	0.00201488	1.15043e-05	0.000194131	0.00119153	0.000288609	0.00139528	0.000147909	0.0021227	8.96244e-05	0.000585793	8.49669e-05	0.000595852	0.00235514	0.00132157	0.00107902	0.000989976	5.37363e-05	0.000106655	0.000695927	0.00112585	0.00559814
	DFNA5	0.00652051	0.043536	2.75149e-05	0.00163423	0.000866687	0.000975895	0.00201784	0.00278433	0.00212591	0.000824709	0.00480285	0.00864621	0.00429899	0.0161734	0.00190772	0.0100835	0.00703073	0.000634466	0.00465058		0.0355639	0.0432785	0.0242521	0.0162405	0.0301926	0.000395541	0.00768525	0.000490329	0.00113388	0.001601	0.00109556	0.075847	0.00810167	0.00250176	0.00183364	0.0245936	0.0137351	0.00323602	0.000447123	0.0117703	0.122343	0.00151169	0.00814676	0.00872613	0.000722929	0.00987482	0.00958341	0.0317988
	DHFR	0.00323251	6.67307e-05	0.0233266	0.000269583	0.00024409	0.00352497	0.0171308	0.000150598	0.000193862	0.00102641	0.00501392	0.024038	0.000674133	0.000368384	0.000382468	0.000529601	0.0114289	0.000241691	0.000356057	0.0355639		0.00172827	3.32231e-07	0.0176039	3.45178e-05	0.00336325	0.00970757	0.0323699	0.000844116	0.0017763	0.0259855	0.000877896	0.00128338	0.000317214	0.0602462	0.000434449	0.0015557	9.5579e-05	0.00287974	0.0175831	0.0267915	0.00383804	0.000785373	0.00211924	0.00167156	0.00456393	0.000569881	0.0465454
	DPP9	0.0369463	0.000903648	0.0386737	0.000124643	0.0004342	0.0384654	0.103012	0.00456475	0.00589188	0.00258305	0.000211252	0.00131697	0.00272666	8.20474e-05	0.00200787	0.00167201	0.00666824	0.00299959	0.00231727	0.0432785	0.00172827		0.00616383	0.00936703	0.00421173	0.0113252	0.000695514	0.0870605	0.0294568	0.000440913	0.00121379	0.00403969	0.00388184	0.00464413	0.0363735	0.00801138	0.000219959	0.00173909	0.0577707	0.000380468	0.0789134	0.00721454	0.0204486	0.000411787	0.00023746	0.000211106	0.000296859	0.000480428
	EEA1	0.00851578	0.000178446	0.00981376	0.000757641	0.000579011	0.00136886	0.0122595	1.26624e-05	0.00019372	0.00112909	0.0181693	0.0233562	0.00082564	0.000496942	0.0012751	0.00138111	0.0230994	0.000170078	0.000346543	0.0242521	3.32231e-07	0.00616383		0.0386589	0.000207024	0.00374026	0.0387183	0.0363063	0.000347491	0.00322085	0.0354763	0.00169457	0.00160676	3.93828e-05	0.0409941	0.000146787	0.0032504	6.71354e-05	0.0012424	0.0363054	0.0223356	0.001614	0.00099297	0.00494145	0.00319234	0.0132536	0.00322156	0.0999745
	EIF4A2	0.00589928	0.0405061	0.0114531	0.00393584	0.00115155	0.0156466	0.0014586	0.0553869	0.000794086	0.00665224	0.000590847	0.0106678	0.0385959	0.0586962	0.0071256	0.106722	0.00118633	0.00267829	0.00137458	0.0162405	0.0176039	0.00936703	0.0386589		0.0650653	0.0130305	0.00161438	0.00107905	0.000904675	0.00422077	0.00302394	0.0105812	0.0139962	0.0425958	0.0500743	0.00439347	0.00165047	0.00386724	0.0379052	0.0165746	0.0960204	0.0188479	0.016369	0.00943326	0.00522376	0.00117266	0.0109785	0.00187064
	ENAH	0.00983803	2.7763e-05	0.0147575	0.0025726	0.000330515	0.00225962	0.0113507	8.92547e-05	0.00056346	0.00190461	0.00563326	0.0093937	1.55101e-05	0.000409627	0.000831589	1.68475e-05	0.00562653	0.00115068	0.000309922	0.0301926	3.45178e-05	0.00421173	0.000207024	0.0650653		0.0137869	0.0023425	0.0366211	0.00356907	0.00121559	0.0137101	0.00147978	0.003706	0.000303867	0.0158838	0.0017901	0.00403116	0.000591747	0.00250115	0.00468566	0.0182454	0.00383729	0.0115836	9.43577e-05	0.000514106	0.00554249	0.00120259	0.0275414
	EPHA2	0.00134863	0.0117019	0.000573023	0.00027887	0.000162624	0.0068275	0.00439204	0.00524036	0.00193219	5.52159e-05	0.00142856	0.0200739	0.0126841	0.0060545	0.000578133	0.00219244	0.00271048	0.000577546	0.00809977	0.000395541	0.00336325	0.0113252	0.00374026	0.0130305	0.0137869		0.00787638	0.0102305	0.00192742	0.000495758	0.00359224	0.0911306	0.000847534	0.00390706	0.0285766	0.0110156	0.000528872	0.000607537	0.00207755	0.0058545	0.204483	0.00291475	0.00425668	0.00868458	0.000424963	0.000645699	0.00273881	0.0286971
	ERAP1	0.0150237	0.00623028	0.00635454	0.00205581	0.000141237	0.0137426	0.0120527	0.0139156	0.00116691	0.00188367	8.84419e-07	0.00049465	0.00203349	0.0046456	0.000397497	0.00184322	0.000103423	0.00417618	0.000937395	0.00768525	0.00970757	0.000695514	0.0387183	0.00161438	0.0023425	0.00787638		0.0103429	0.00886982	4.69422e-05	0.000310806	0.0151293	0.00525068	0.0116266	0.00680821	0.0187866	0.00108971	0.00299292	0.0248706	0.000104827	0.0820528	0.017918	0.0320241	1.05721e-05	4.34631e-05	6.25386e-05	0.000618752	0.000177142
	FAH	0.00175924	0.0693048	0.00144555	0.00591425	0.0027873	0.000196949	2.81937e-05	0.0192802	0.000746917	0.0119125	0.0183412	0.0284419	0.0099064	0.106541	0.0164105	0.0924896	0.00416983	0.00138965	0.00201488	0.000490329	0.0323699	0.0870605	0.0363063	0.00107905	0.0366211	0.0102305	0.0103429		0.000207969	0.0244904	0.00414022	0.0293855	0.0536139	0.015788	0.00659969	0.00370941	0.0131099	0.00831776	0.000348915	0.0181983	0.047355	0.00084645	0.00792858	0.0203031	0.0090854	0.0155572	0.0234418	0.0189125
	FHL1	0.00178437	0.00489866	0.000172453	0.00165176	0.000124844	4.61236e-05	0.000261359	0.000578579	2.35076e-07	0.000456957	0.00449453	0.00811796	0.00257897	0.0120675	0.000882434	0.0155672	0.00123528	2.08267e-05	1.15043e-05	0.00113388	0.000844116	0.0294568	0.000347491	0.000904675	0.00356907	0.00192742	0.00886982	0.000207969		0.0013552	0.00771831	0.00382058	0.00182106	0.000353306	0.00825198	6.18718e-05	0.00225888	4.60448e-05	0.00014721	0.0248148	0.017078	0.00110803	0.000692188	0.00329284	0.00136318	0.00569074	0.00598061	0.0354531
	FMNL2	0.0116726	0.000975343	8.97393e-05	0.000500153	3.03541e-06	0.00701828	0.0215904	0.00082827	0.000214489	1.63942e-05	1.2997e-06	0.000172612	0.000870406	0.000203788	1.85909e-05	0.000102021	0.000332938	0.000362642	0.000194131	0.001601	0.0017763	0.000440913	0.00322085	0.00422077	0.00121559	0.000495758	4.69422e-05	0.0244904	0.0013552		0.000339462	0.00914205	6.69136e-05	0.000817662	0.00563078	0.00716602	0.000355735	9.41299e-05	0.011493	0.00120438	0.0680573	0.00903724	0.0117953	7.91317e-06	6.74671e-07	5.36872e-05	0.000547209	0.00303284
	FSTL1	0.00495496	0.0118157	0.000600591	0.00087855	2.51127e-05	0.00575974	0.023518	0.0106355	0.00439899	0.00114022	0.000547389	0.000358151	0.00100199	0.00824187	0.0103277	0.00481947	0.00183462	0.00133637	0.00119153	0.00109556	0.0259855	0.00121379	0.0354763	0.00302394	0.0137101	0.00359224	0.000310806	0.00414022	0.00771831	0.000339462		0.0093395	0.00967604	0.0165911	0.00228195	0.0130718	0.000523962	0.00575141	0.0136249	0.000259074	0.0827208	0.000901098	0.0482857	0.000285198	4.09751e-05	2.97965e-05	0.00797859	7.59502e-05
	GCLC	0.00577702	0.000190708	0.0193176	0.00291871	0.00123739	0.0162438	0.0641109	0.00190591	0.00347	0.00582436	0.0146621	0.0276523	0.000849671	0.00294239	0.0137319	0.0105282	0.0239052	0.000525349	0.000288609	0.075847	0.000877896	0.00403969	0.00169457	0.0105812	0.00147978	0.0911306	0.0151293	0.0293855	0.00382058	0.00914205	0.0093395		0.00701679	0.00643276	0.0938381	0.00119152	0.00711115	0.00178108	0.032581	0.0482564	0.0109372	0.00686348	0.0137599	0.00436852	0.00377368	0.0164558	0.00738888	0.00954663
	GLUD1;GLUD2	0.00316214	9.62876e-05	0.00756158	0.000251319	0.000182555	0.0368254	0.0280728	0.00160544	0.00188838	1.62963e-07	0.000268178	0.0194146	0.0129858	8.0205e-05	0.000105359	0.000631409	0.000612908	3.85496e-05	0.00139528	0.00810167	0.00128338	0.00388184	0.00160676	0.0139962	0.003706	0.000847534	0.00525068	0.0536139	0.00182106	6.69136e-05	0.00967604	0.00701679		0.00075599	0.118035	0.00565002	0.000312689	7.4948e-06	0.0174618	0.0153221	0.0806732	0.0187922	0.00509019	0.00431966	3.42935e-05	0.00241412	0.000120098	0.0113076
	HMGCS1	0.0251151	0.000289361	0.00463742	0.000366979	0.000652288	0.000520026	0.00164725	1.24744e-07	8.25633e-05	0.000364477	0.00552461	0.00467639	0.000416451	5.02289e-05	0.000122304	0.000765423	0.00505046	5.99163e-05	0.000147909	0.00250176	0.000317214	0.00464413	3.93828e-05	0.0425958	0.000303867	0.00390706	0.0116266	0.015788	0.000353306	0.000817662	0.0165911	0.00643276	0.00075599		0.00696797	0.000349039	0.00311311	1.09226e-05	0.000311514	0.00797067	0.0250743	0.000697576	0.000553496	0.00137608	0.000367529	0.014708	0.000445762	0.0450199
	IDH2	0.149085	0.0989724	0.00618904	0.0343967	0.00441963	9.06449e-05	0.026091	0.00671426	0.00203688	0.0407728	0.0222351	5.97012e-05	0.00105477	0.0492741	0.025475	0.0228582	0.0224368	0.0252955	0.0021227	0.00183364	0.0602462	0.0363735	0.0409941	0.0500743	0.0158838	0.0285766	0.00680821	0.00659969	0.00825198	0.00563078	0.00228195	0.0938381	0.118035	0.00696797		0.0252698	0.0400165	0.0327915	0.00222546	0.00312441	0.0644162	0.00395514	0.054227	0.000630767	0.00691803	0.0101689	0.0655512	0.0501173
	IMMT	0.00697223	0.000614103	0.000997104	0.00174871	0.000668754	0.000635346	0.00246878	0.00055986	4.64773e-05	0.00186298	0.0129643	0.0137478	0.00250156	0.00630913	0.00473207	0.0198165	0.00216213	0.000127222	8.96244e-05	0.0245936	0.000434449	0.00801138	0.000146787	0.00439347	0.0017901	0.0110156	0.0187866	0.00370941	6.18718e-05	0.00716602	0.0130718	0.00119152	0.00565002	0.000349039	0.0252698		0.000308104	3.83376e-05	0.00216482	0.0122399	0.02275	0.000119733	0.00582764	0.00392041	0.00299261	0.00714974	0.00665858	0.0140113
	ITGAV	0.00201006	0.00041422	0.00331423	6.69746e-05	2.22023e-05	0.0116316	0.00674211	0.0060737	0.00084646	5.07058e-05	0.000195208	0.00382184	0.00733322	0.00116906	0.00188283	0.00346554	3.21667e-05	0.000144878	0.000585793	0.0137351	0.0015557	0.000219959	0.0032504	0.00165047	0.00403116	0.000528872	0.00108971	0.0131099	0.00225888	0.000355735	0.000523962	0.00711115	0.000312689	0.00311311	0.0400165	0.000308104		7.02708e-05	0.0111749	0.000175332	0.0673227	0.0009307	0.00761402	0.00101684	3.05367e-05	8.61949e-06	0.000348885	0.000151886
	LACTB	0.0022843	2.21674e-05	0.0011873	5.46217e-05	3.54895e-05	0.0030541	0.00187187	4.07303e-05	2.61894e-05	1.26582e-06	0.000363999	0.00833752	0.00155582	8.90095e-05	1.03962e-05	0.000936132	0.000296398	6.65848e-07	8.49669e-05	0.00323602	9.5579e-05	0.00173909	6.71354e-05	0.00386724	0.000591747	0.000607537	0.00299292	0.00831776	4.60448e-05	9.41299e-05	0.00575141	0.00178108	7.4948e-06	1.09226e-05	0.0327915	3.83376e-05	7.02708e-05		0.00241172	0.00693438	0.0609869	0.000907996	0.00112096	0.00104058	3.55567e-05	0.00213367	0.000127506	0.00767757
	LASP1	0.00452188	0.0164919	0.00258089	0.00188941	0.00126001	1.41814e-06	2.52024e-05	0.000669663	0.000200495	0.004379	0.0314961	0.0158766	0.00147704	0.016096	0.00614023	0.00916511	0.00871055	0.000447019	0.000595852	0.000447123	0.00287974	0.0577707	0.0012424	0.0379052	0.00250115	0.00207755	0.0248706	0.000348915	0.00014721	0.011493	0.0136249	0.032581	0.0174618	0.000311514	0.00222546	0.00216482	0.0111749	0.00241172		0.0101019	0.00767001	0.000264971	0.000287745	0.00925203	0.00372135	0.0166085	0.00636506	0.0921673
	LEPREL1	0.0331958	0.00943678	0.0126441	0.00120458	0.000532107	0.00842961	0.0152301	0.0163196	0.0043694	0.00473198	0.000546704	0.000253816	0.00402693	0.00411686	0.00727227	0.00336972	0.000275767	0.00684465	0.00235514	0.0117703	0.0175831	0.000380468	0.0363054	0.0165746	0.00468566	0.0058545	0.000104827	0.0181983	0.0248148	0.00120438	0.000259074	0.0482564	0.0153221	0.00797067	0.00312441	0.0122399	0.000175332	0.00693438	0.0101019		0.0407059	0.00297495	0.0198497	0.000173183	0.000127414	3.61386e-05	0.000913862	0.000198225
	LRRFIP1	0.0964798	0.0409568	0.080395	0.0267643	0.0221817	0.00891701	0.135461	0.0407366	0.0138306	0.0948159	0.120111	0.0242983	0.0336318	0.0382217	0.149123	0.0709047	0.0551184	0.0209804	0.00132157	0.122343	0.0267915	0.0789134	0.0223356	0.0960204	0.0182454	0.204483	0.0820528	0.047355	0.017078	0.0680573	0.0827208	0.0109372	0.0806732	0.0250743	0.0644162	0.02275	0.0673227	0.0609869	0.00767001	0.0407059		0.0539394	0.00306538	0.0252114	0.0265915	0.0571807	0.0187698	0.144568
	MAP4K5	0.00316108	0.00379984	0.000471423	0.000372291	0.000401379	0.000140055	0.000999958	0.000364167	0.00110235	0.00205328	0.0202055	0.0105264	0.00028968	0.00655593	0.0100634	0.00852842	0.00870508	0.000162415	0.00107902	0.00151169	0.00383804	0.00721454	0.001614	0.0188479	0.00383729	0.00291475	0.017918	0.00084645	0.00110803	0.00903724	0.000901098	0.00686348	0.0187922	0.000697576	0.00395514	0.000119733	0.0009307	0.000907996	0.000264971	0.00297495	0.0539394		0.00950721	0.0045874	0.00128705	0.00534297	0.00898047	0.00885002
	MFGE8	0.0100898	0.0123241	0.0286998	0.000192258	0.00291717	0.00255859	0.00367014	0.0017763	0.000516081	0.00440643	0.0142983	0.0340836	0.0140117	0.00459929	0.00167439	0.02304	0.0113336	0.000202813	0.000989976	0.00814676	0.000785373	0.0204486	0.00099297	0.016369	0.0115836	0.00425668	0.0320241	0.00792858	0.000692188	0.0117953	0.0482857	0.0137599	0.00509019	0.000553496	0.054227	0.00582764	0.00761402	0.00112096	0.000287745	0.0198497	0.00306538	0.00950721		0.0295257	0.00589487	0.0170269	0.00042498	0.0958559
	MICAL3	0.0288569	0.00115623	0.000720269	0.00282947	2.27282e-05	0.00196245	0.0253138	0.000925985	0.000191279	0.00139055	0.000109416	1.31841e-05	3.71003e-05	0.000976901	0.000604592	0.000182443	0.000690037	0.00226081	5.37363e-05	0.00872613	0.00211924	0.000411787	0.00494145	0.00943326	9.43577e-05	0.00868458	1.05721e-05	0.0203031	0.00329284	7.91317e-06	0.000285198	0.00436852	0.00431966	0.00137608	0.000630767	0.00392041	0.00101684	0.00104058	0.00925203	0.000173183	0.0252114	0.0045874	0.0295257		2.284e-05	0.000102931	0.00223404	0.00185853
	MVP	0.00229911	0.000155374	1.43737e-05	2.639e-05	3.73791e-07	0.00442645	0.00714687	0.000475053	0.000366444	1.15679e-06	7.55019e-06	0.000498768	0.000344073	4.99821e-05	7.88098e-05	4.70464e-05	5.36588e-05	2.28948e-05	0.000106655	0.000722929	0.00167156	0.00023746	0.00319234	0.00522376	0.000514106	0.000424963	4.34631e-05	0.0090854	0.00136318	6.74671e-07	4.09751e-05	0.00377368	3.42935e-05	0.000367529	0.00691803	0.00299261	3.05367e-05	3.55567e-05	0.00372135	0.000127414	0.0265915	0.00128705	0.00589487	2.284e-05		3.20018e-05	4.67431e-05	0.000326929
	NAMPT	0.0050952	0.00532635	0.00318167	0.000542829	5.69939e-06	0.0101615	0.0183025	0.0171727	0.00128392	0.000556622	3.21524e-05	0.000313048	0.00462151	0.00462666	0.00335933	0.00236195	0.00015927	0.00193116	0.000695927	0.00987482	0.00456393	0.000211106	0.0132536	0.00117266	0.00554249	0.000645699	6.25386e-05	0.0155572	0.00569074	5.36872e-05	2.97965e-05	0.0164558	0.00241412	0.014708	0.0101689	0.00714974	8.61949e-06	0.00213367	0.0166085	3.61386e-05	0.0571807	0.00534297	0.0170269	0.000102931	3.20018e-05		0.00169858	0.000187812
	NANS	0.00518638	0.000249739	0.0310883	4.9594e-06	0.000414802	0.0196019	0.0112617	0.00193249	0.00153826	0.000171255	0.000121866	0.0117485	0.00556598	2.6535e-05	6.16855e-05	0.00067067	0.000519886	0.000145717	0.00112585	0.00958341	0.000569881	0.000296859	0.00322156	0.0109785	0.00120259	0.00273881	0.000618752	0.0234418	0.00598061	0.000547209	0.00797859	0.00738888	0.000120098	0.000445762	0.0655512	0.00665858	0.000348885	0.000127506	0.00636506	0.000913862	0.0187698	0.00898047	0.00042498	0.00223404	4.67431e-05	0.00169858		0.00309548
	NCEH1	0.01312	0.00753313	0.0199339	0.00206647	0.00108524	0.0637937	0.0270809	0.0519808	0.0167254	0.00389875	0.000303273	0.0046291	0.0152168	0.0108868	0.0165751	0.021799	0.000374841	0.00510428	0.00559814	0.0317988	0.0465454	0.000480428	0.0999745	0.00187064	0.0275414	0.0286971	0.000177142	0.0189125	0.0354531	0.00303284	7.59502e-05	0.00954663	0.0113076	0.0450199	0.0501173	0.0140113	0.000151886	0.00767757	0.0921673	0.000198225	0.144568	0.00885002	0.0958559	0.00185853	0.000326929	0.000187812	0.00309548
	NDUFA3	0.00054633	0.00147511	0.0025754	0.00150679	0.00031226	0.000391917	0.00025401	0.00121171	0.000295047	0.000245442	0.0133218	0.0235293	0.00323542	0.0070504	0.0043517	0.0036692	0.000546385	4.15348e-05	0.000258312	0.00241979	0.00206431	0.0476613	0.0012199	0.0270232	0.000868443	0.00181072	0.014729	0.00165738	9.11734e-05	0.00459522	0.00957107	0.0109402	0.00112575	0.000498098	0.0202555	0.000638906	0.00135466	0.000274025	2.02974e-05	0.00821282	0.0114213	0.00083298	0.00144204	0.00604086	0.000586154	0.00665927	0.00232691	0.0308904
	NF2	0.0415315	0.000543762	0.0341554	0.00181249	0.000289128	0.0165748	0.155166	0.00136064	0.00109894	0.00305302	0.00130033	0.000945921	0.0013718	0.000189011	0.00237567	0.00136584	0.0142646	0.00207142	0.000113997	0.0597284	0.000232676	0.00013668	0.000573047	0.0125315	0.00101845	0.0264988	0.00349006	0.107647	0.00589991	0.000207639	0.00710073	0.00034753	0.00155737	0.00220287	0.0308877	0.00618421	0.00319448	0.00128901	0.0358584	0.0117795	0.0101516	0.0259752	0.00942475	0.00024071	0.000800924	0.00150652	0.00203763	0.0159168
	NMES1;C15orf48	0.000897234	0.00494955	5.35734e-06	0.00160543	6.99367e-05	0.00310739	0.00235766	0.00313381	0.000708048	2.08297e-05	0.0025385	0.011351	0.006151	0.0123539	0.00281101	0.0101759	0.00056932	6.58525e-05	0.00136374	0.000435029	0.0114039	0.0206512	0.00614386	0.00295907	0.0156051	0.000207254	0.00848033	0.00169407	0.000140931	0.000669044	0.000552176	0.0166421	0.000868052	0.00348848	0.0171676	0.00065219	0.000210694	0.000114767	0.00419283	0.0111021	0.167766	0.000369934	0.0255356	0.00457669	0.000243774	0.0013558	0.0132148	0.00574866
	NMI	0.0464214	0.00418405	0.0236941	0.00107458	0.00417014	0.000838431	0.00346221	0.000307681	0.000928703	0.0075016	0.00963905	0.0048336	0.000879509	0.00143973	0.002259	0.00846722	0.0050561	0.000949256	0.000598961	0.00412418	0.00769449	0.0065675	0.00692695	0.0384121	0.00195221	0.0331304	0.00538031	0.0043919	0.00402452	0.00828537	0.0117831	0.0109248	0.0167557	4.04577e-05	0.00356898	0.00221853	0.00911565	0.00140567	0.000690966	0.0019266	0.0192626	0.000782686	0.00225669	0.00255158	0.00142807	0.0253465	0.000575059	0.01446
	NMT2	0.014027	0.000127305	0.0140051	0.000998743	0.000376339	0.061195	0.0365353	0.00956539	0.00338545	0.000374114	7.49501e-06	0.0048979	0.00688041	0.000323931	0.000446084	0.00135572	8.27919e-05	0.00144113	0.00121278	0.0448839	0.00382995	0.000152765	0.017039	0.00477487	0.00161136	0.0173712	3.25063e-05	0.0576258	0.0138169	0.000136078	0.00307092	0.00276131	0.00024194	0.0062585	0.0813056	0.00719333	0.000145087	0.000382354	0.0678033	0.000947996	0.0552952	0.0270196	0.0327187	0.000230069	3.37988e-05	0.000408449	6.65645e-05	9.21751e-05
	OCIAD2	0.000780223	0.000307267	0.00465346	1.24471e-05	0.000120054	0.0104386	0.00220849	0.00129522	0.000852173	6.04959e-06	0.000246146	0.0126117	0.00486334	0.000258813	0.000230543	0.00284373	0.000161695	7.49973e-07	0.000314656	0.00128792	0.00312316	0.00282864	0.00489942	0.00313492	0.00429879	0.00262233	0.00150905	0.0038286	0.00070119	0.000448082	0.00181208	0.00202812	1.74293e-05	0.000458991	0.051561	0.00232139	0.000274987	1.88811e-05	0.00388813	0.00415207	0.0300331	0.0027694	0.000806514	0.00364291	1.11338e-05	0.00263408	1.07544e-05	0.00129499
	PARP4	0.0127912	0.000520426	0.00189244	0.000985516	1.61359e-05	0.011003	0.0244148	0.00245283	0.000361136	5.83264e-05	3.75376e-05	0.000869082	0.00323406	0.000443958	0.000164073	0.000139137	0.00018719	0.00114438	0.00056039	0.0137203	0.000561792	0.000497997	0.00146011	0.00938811	0.0006312	0.000272789	0.000339077	0.0526402	0.00276074	1.65954e-06	0.00232659	0.0186909	0.00011927	0.00156118	0.0174677	0.00332183	3.30337e-05	0.000118366	0.0136681	0.000628355	0.0788379	0.0102991	0.013282	4.41721e-05	1.99431e-05	1.39726e-05	0.000729814	0.00525899
	PLAU	0.0124431	0.0236547	0.00197481	0.00268192	0.000269074	0.0210198	0.0139669	0.0344251	0.00875889	0.000621514	0.00056835	0.00204641	0.0210067	0.0143053	0.00874369	0.00571655	0.000351032	0.0058744	0.00988966	0.00312419	0.0379345	0.00495547	0.0480812	0.0128567	0.0296602	0.000111535	0.00142654	0.0235255	0.0168397	0.000417074	0.000136326	0.126575	0.0045625	0.0236701	0.0117465	0.0245165	8.94299e-05	0.00581117	0.0193413	0.000112181	0.243766	0.00614428	0.0373914	0.00208197	0.000153618	8.40835e-06	0.00800487	0.00139629
	PLCB4	0.00211937	0.000289509	0.000931563	0.00157122	5.2039e-05	0.000788704	0.00603907	0.00113197	1.85718e-05	0.00127661	0.00340274	0.0048935	0.000576183	0.00544405	0.00378027	0.00861677	0.00100111	9.38199e-05	1.82904e-06	0.0255998	0.000198801	0.00383971	0.000354227	0.000871219	0.000423	0.0154216	0.00315853	0.00294265	4.34873e-05	0.00179593	0.00301932	3.11018e-05	0.00333768	0.00164077	0.0190375	2.77382e-06	0.000304156	0.000116644	0.00395727	0.00826726	0.00675007	0.000838931	0.00710463	0.000478324	0.000842379	0.00137537	0.00448173	0.00419975
	PLOD2	0.00310787	0.0580279	0.00205729	0.00389004	0.00320831	0.000220625	0.000161282	0.0152571	0.00248318	0.0132743	0.0262387	0.0240131	0.00592563	0.0801837	0.025581	0.0679776	0.00546343	0.00193652	0.00419703	0.000509949	0.0407703	0.0572462	0.0407311	0.00605963	0.0313642	0.00897831	0.0124765	2.34167e-07	0.00160381	0.031509	0.00186715	0.0412451	0.0731165	0.0128747	0.00372449	0.00345444	0.00801692	0.0107883	0.000284544	0.00548047	0.0693546	5.61015e-05	0.0141772	0.0180437	0.00693051	0.0128236	0.0220537	0.0104054
	PLS3	0.00431518	7.63247e-05	0.00605082	3.45801e-06	1.60995e-05	0.00093352	0.00781785	2.28951e-05	7.83297e-05	0.000196968	0.000753767	0.00187894	0.000101753	7.86908e-06	0.000134516	0.000100929	0.00283893	2.06687e-05	2.14439e-05	0.00475887	5.80458e-06	0.000144727	2.49153e-05	0.0115623	5.1007e-05	0.00165154	0.00155562	0.0131129	0.00069217	0.000170232	0.00270306	0.000881319	0.00039306	1.55729e-05	0.0102596	0.00085945	0.00043161	4.67932e-05	0.000547661	0.00124989	0.0029632	0.000861948	7.08235e-05	0.000236664	3.5432e-05	0.000833322	1.29252e-05	0.00982702
	PODXL	0.000560309	2.93663e-05	0.00751519	2.71806e-06	0.00010367	0.0035915	0.00262548	0.000147654	0.000237666	2.68155e-05	0.00230979	0.0264488	0.00232319	0.000117076	0.000188027	0.000966789	0.00155501	1.86588e-06	0.000440937	0.00773699	7.10822e-06	0.00150626	1.51638e-05	0.0100455	0.000476046	0.000369269	0.0088609	0.0100931	0.00036008	0.00139809	0.0104989	0.00246392	9.36545e-05	5.62088e-05	0.0655937	9.09248e-05	6.1776e-05	1.18156e-06	0.000895914	0.00574129	0.0359302	0.000426957	0.000188995	0.0048016	0.000218763	0.0025827	3.38662e-05	0.0131548
	PPIF	0.0042959	0.00987797	0.000437178	0.000975227	0.000137557	0.00135802	0.00342299	0.00766271	0.00244154	0.000904011	0.00424851	0.00140205	0.00299286	0.0116606	0.0173311	0.01135	0.000375529	0.000495312	0.00084282	0.000842922	0.0287793	0.00724962	0.0232571	0.0081023	0.0132672	0.0025998	0.00325303	0.00110426	0.00284375	0.00254424	1.14047e-05	0.0200694	0.00898325	0.00547931	0.00234955	0.00219107	0.000139205	0.00262003	0.00178298	0.000133865	0.0461199	5.06422e-05	0.0197042	0.00175309	0.000120565	0.000309515	0.00705834	0.000424178
	PSMB5	0.00300304	0.00105098	0.0122744	0.00647345	0.000609225	0.0036603	0.00608042	0.00372452	0.000576612	0.000552355	0.0125674	0.0268684	0.00903597	0.00724811	0.00497446	0.00216306	0.000965187	0.000711904	0.000555242	0.0238264	0.000781982	0.0483144	0.000712381	0.0449471	0.000443267	0.00308606	0.0179466	0.0251336	0.000527978	0.00309362	0.0310863	0.0163709	0.000563942	0.00184603	0.0526687	0.00209583	0.00185459	0.000580565	0.000988123	0.0161874	0.0131833	0.0129209	0.00343781	0.00499988	0.0014861	0.00515154	0.00402101	0.0646883
	RAP1GAP	0.010171	0.0190627	0.00789489	0.00201296	5.58196e-05	0.00409378	0.0315183	0.00733944	0.00460329	0.00887925	0.000837774	0.000276577	0.000180574	0.00982528	0.0168404	0.00609623	0.00685056	0.00465623	0.000942451	0.0111717	0.0136711	0.000418333	0.0179139	0.000697369	0.00673115	0.0191313	0.000348396	0.00551402	0.0157038	0.000961356	4.468e-06	0.00753424	0.0303762	0.0186217	0.00425445	0.0216705	0.00302828	0.014254	0.00920049	0.000960924	0.0664845	0.00194222	0.0661982	0.000171607	0.000426398	0.00013433	0.0118886	0.000307979
	RBKS	0.00026824	4.44246e-06	0.00774853	4.74905e-07	5.25548e-05	0.00932084	0.00957308	0.000238809	0.00149216	8.92445e-06	0.0016339	0.0224341	0.00124435	1.98487e-05	0.000590946	0.000363172	0.00185283	5.24297e-07	0.000513138	0.00675484	0.000116261	0.000660741	0.000249569	0.0138216	0.000566165	0.00139361	0.00570847	0.0146404	0.00169956	0.000999767	0.00280825	0.000523322	3.71432e-05	0.000236894	0.0752643	0.000727866	7.59414e-05	1.32801e-05	0.00289628	0.00413476	0.0261141	0.000556983	0.000882959	0.00360137	3.12767e-05	0.00193659	1.55743e-05	0.00345715
	RIPK1	0.012092	0.0084008	0.0038217	0.000100183	0.000258408	0.00225389	0.0106381	0.0034809	0.00400117	0.0020563	0.0052281	0.00174948	0.00217463	0.00247279	0.0100469	0.00346684	0.00528414	0.00141804	0.00302499	0.00295506	0.00638412	0.000568714	0.00575872	0.0249723	0.0082878	0.000531031	0.00642869	0.0117048	0.010906	0.00274276	0.000238184	0.0374761	0.0127659	0.00252953	0.00377958	0.00418298	0.000148525	0.00330596	0.00182284	4.13096e-05	0.053949	4.63565e-05	0.00626164	0.00231787	0.000350947	0.000219833	0.00253076	0.00343937
	S100A11	0.00351958	0.00494896	0.0133689	0.000356741	0.00435304	0.00542461	0.000698994	0.00563541	0.00184697	0.0020408	0.014718	0.0517128	0.0225286	0.00950439	0.00770884	0.0548517	0.0014014	7.28673e-05	0.00187876	0.00726592	0.0102563	0.0200433	0.00859943	0.005988	0.0219012	0.0130474	0.0254803	0.000827546	0.00097185	0.0248383	0.0167457	0.00973628	0.00536592	0.00128965	0.0731905	0.000243573	0.0010803	0.00037338	0.0018079	0.0110221	0.0361244	0.000514965	0.00138281	0.0347752	0.00341163	0.0219534	0.00100857	0.00752501
	S100A2	0.00911346	0.00234429	0.000577534	0.00467453	0.00163346	1.97108e-05	1.46746e-05	1.41305e-05	0.000139648	0.00286616	0.0393398	0.0223195	0.000230713	0.00837734	0.00402953	0.00793092	0.0127164	0.000201246	0.000385991	0.00290694	0.00161463	0.0463509	0.000219305	0.0428764	0.000742339	0.0105144	0.0356824	0.00167966	6.54679e-05	0.0103654	0.0187962	0.00529605	0.0132288	3.90649e-05	0.00519445	4.44888e-05	0.0100555	0.000290703	5.7818e-05	0.0302573	0.0352527	4.17332e-05	0.00653009	0.00537514	0.00424148	0.0373115	0.0157199	0.0759118
	SCRN1	0.00229783	0.000460295	0.021036	0.00026962	0.000904529	0.00556517	0.00543094	7.15211e-05	0.00321969	0.00209321	0.0108832	0.0401642	6.10944e-05	0.000480872	0.00127071	0.000741637	0.0405032	0.000154097	0.00141305	0.00707991	0.000295115	0.00563366	0.000693741	0.0377067	0.000414739	0.0187311	0.011234	0.0144736	0.00384398	0.00478568	0.00986913	0.00016571	0.00486302	0.000789427	0.0448816	0.00796116	0.0185752	0.00125496	0.0037259	0.0377812	0.033759	0.0027113	0.000124457	0.00518918	0.00150445	0.0266877	0.00122177	0.0355554
	SLC3A2	0.0152403	0.0546679	0.00242916	0.00307072	0.00128248	9.18519e-06	0.000460817	0.00853564	0.000356065	0.011211	0.0145168	0.00148827	0.00479295	0.0398915	0.0189537	0.0429144	0.00259804	0.00183041	0.000378284	0.000430611	0.0252102	0.0309871	0.0190686	0.00643673	0.0195494	0.00670237	0.00773849	3.51746e-05	0.000581952	0.0104324	0.00149379	0.0447513	0.0423818	0.00351859	0.000196371	0.0034792	0.00545131	0.00818879	2.54668e-05	0.00122822	0.00841135	0.000323438	0.00179928	0.00510724	0.00301723	0.00407849	0.0112199	0.0161637
	SLC7A5	0.00559402	0.000323675	0.0225276	0.000474549	0.000650262	0.00238468	0.0101258	2.67726e-05	0.000578816	0.00161378	0.00781613	0.0192811	0.000139525	0.000242646	0.000552792	0.000595555	0.0222231	0.000111708	0.000179402	0.00868897	6.45213e-05	0.00710041	0.000125032	0.0334825	0.000116843	0.017822	0.009625	0.0176437	0.00101097	0.0021854	0.018603	0.000229623	0.00175804	0.000122067	0.0306304	0.00494715	0.0165507	0.000508008	0.00140267	0.0338527	0.00652927	0.00658854	3.04095e-05	0.00266897	0.00115468	0.0222073	0.000538829	0.0576004
	STAT3	0.00696446	0.000244942	0.000556586	0.000521177	2.55514e-05	0.0240591	0.0298451	0.00469119	0.00200213	1.29586e-05	2.44233e-05	0.00152371	0.00475598	0.000177056	0.000525398	0.000103254	3.35361e-05	0.000542469	0.000700926	0.0101851	0.00323229	0.000714396	0.00736492	0.0142973	0.00107979	0.00117206	0.000185489	0.0501213	0.00647927	6.13955e-06	0.000878869	0.0123527	1.45554e-05	0.0025184	0.0311722	0.00931324	3.40944e-05	0.000251328	0.016883	0.000276827	0.0207702	0.013775	0.0154482	0.000130768	4.26295e-07	3.04715e-05	0.000122922	0.000970511
	STXBP2	0.00345101	6.76993e-05	0.000894126	0.000348695	0.000115482	0.000236796	0.00018403	9.0705e-08	6.80613e-05	7.18579e-05	0.00595721	0.00859497	5.68865e-05	0.000189565	0.000256884	0.000331446	0.00334659	2.66193e-06	4.76973e-05	0.00116835	0.000232782	0.00966507	3.8625e-05	0.0304611	6.79631e-05	0.00314101	0.00897836	0.0052513	6.42343e-05	0.000694544	0.00649282	0.0011894	0.000406834	4.00713e-07	0.00839282	0.00018899	0.00245278	6.67477e-06	0.0001213	0.0116109	0.0202047	0.000215258	0.00097046	0.000998094	0.000132847	0.0108783	0.000935888	0.029707
	SUN2	0.000721733	0.00618404	0.000929858	0.00185953	0.000154686	0.0120226	0.00101377	0.0120894	0.00231878	0.000342833	0.000313498	0.0102505	0.00370123	0.0156988	0.00270231	0.0130147	0.000296939	0.000296516	0.00135911	0.00126991	0.0257176	0.0108518	0.0436568	0.00043201	0.0143751	0.00785524	0.000280401	0.000647078	0.00162134	0.000843137	7.47048e-05	0.00375233	0.0032227	0.0161649	0.0235541	0.00611945	0.00124899	0.00123315	0.0192862	0.006304	0.152378	0.00332402	0.0426721	0.00180225	0.000133215	0.00143006	0.0054763	0.000139572
	TAGLN	0.00356072	0.000781054	0.000710335	4.41201e-05	1.8181e-05	0.000171434	0.000895727	0.000109776	0.000113524	0.000317582	0.000729991	0.000563049	2.43215e-05	0.000425402	0.000650626	0.000858073	0.000596358	1.84019e-05	1.38984e-05	0.000337622	0.00203279	0.00109818	0.00257013	0.00607281	0.000396649	0.00421443	0.00032445	0.000726716	0.000496915	0.000327221	0.000108947	0.00141002	0.00242438	8.72854e-05	0.0010042	0.000889649	0.000645909	0.000209027	0.000236117	0.000229174	0.00823422	6.35954e-05	0.00137141	9.22278e-05	6.85438e-06	0.000991216	0.00019613	0.00116447
	TBC1D2	0.00501386	0.0012154	0.000512085	0.00204388	4.9254e-05	0.0030007	0.0225294	0.000715517	0.000136843	0.000350357	0.00332288	0.00704729	0.00175492	0.00448991	0.00165067	0.00463564	0.00693514	0.00032362	0.000363968	0.013943	0.000219354	0.00394772	8.45084e-05	0.00319027	0.00300517	0.00117014	0.0117407	0.0188448	0.000151045	0.000383863	0.00419548	0.00248773	0.00154848	0.0020217	0.0244647	0.000122799	0.000464548	7.77531e-05	0.0108177	0.0248758	0.0997511	0.00161189	0.0179126	0.00140156	0.00127567	0.00117604	0.0152435	0.0230463
	TGFBI	0.00171742	0.00135758	0.00414793	6.97446e-05	5.02357e-05	0.0375511	0.0147995	0.00914113	0.00265758	1.64436e-06	1.71701e-05	0.0105888	0.0188136	0.000694038	0.000208656	0.00115283	0.000156533	0.000261023	0.00361459	0.00516759	0.00267527	0.00093934	0.00655148	0.00387789	0.00956748	2.14473e-05	0.00105781	0.0326464	0.00445552	3.66249e-05	0.00176846	0.0278322	6.09765e-06	0.00507072	0.0813737	0.00934774	9.98162e-06	0.000113066	0.0202503	0.00190789	0.156956	0.0117784	0.00751612	0.00297864	1.66219e-05	4.8268e-05	0.000134409	0.00207481
	TGM2	0.0062057	0.00421738	0.00105547	3.04371e-05	0.000208865	0.0275982	0.0229598	0.00486208	0.00503057	4.31859e-05	9.10903e-05	0.00917852	0.0108835	0.000304256	0.000114272	0.000321968	0.00204638	0.000876284	0.00854927	0.00159257	0.00327463	0.000753729	0.00723504	0.0192524	0.00889504	5.85884e-06	0.00151103	0.0410614	0.0119426	8.08274e-05	0.00252943	0.0658534	0.000188	0.00269132	0.041349	0.02795	0.000361598	0.00065616	0.0103619	0.00113888	0.133736	0.00971357	0.00469123	0.00344955	4.23108e-05	0.000294608	7.90799e-05	0.00845294
	TKT	0.0159204	0.0065407	0.00180509	0.00302605	0.000189706	0.00990234	0.0208292	0.00334544	0.00286582	0.00140688	7.24931e-05	0.00164788	0.00020601	0.0031265	0.000189419	0.000133711	0.00301775	0.0049052	0.00379191	0.00173016	0.00930532	0.00236446	0.0258629	0.0172861	0.00116325	0.00331327	5.95944e-06	0.017486	0.0128011	3.3891e-05	0.000390912	0.0257692	0.00759018	0.00691693	0.00305929	0.0349134	0.00614275	0.0038426	0.0171944	0.00108974	0.234326	0.0103303	0.0536548	1.88317e-05	6.84148e-05	0.000767265	0.00296649	0.0037713
	TMX2	0.0016748	0.0133746	0.00169092	0.000683896	0.00133667	0.000609965	0.0108045	0.00262566	0.00444722	0.00405133	0.0621534	0.0302395	0.00460836	0.0148079	0.0426413	0.0259806	0.0297505	0.000172658	0.00162635	0.00261123	0.00759469	0.0323129	0.00217569	0.0325579	0.0194119	0.00585282	0.0817204	0.00229459	0.00130523	0.0257566	0.00397774	0.00755685	0.0159548	0.00328482	0.0206334	0.00234791	0.00553645	0.00487562	0.000164274	0.0233077	0.00475647	6.31283e-05	0.00211019	0.0332502	0.00520566	0.0148283	0.0155962	0.0438441
	UBA6	0.00155621	0.000141658	0.00811945	1.92464e-05	3.50264e-05	0.0343018	0.0239016	0.00201617	0.00210266	8.76202e-06	5.86057e-06	0.0104993	0.00291863	3.43518e-05	1.61496e-05	9.72112e-05	0.00110864	0.000113724	0.00143994	0.0066948	0.000468602	0.000199652	0.00317766	0.00540321	0.00136949	0.000909328	0.000224609	0.0360906	0.00512409	1.4725e-05	0.00202119	0.00311014	8.07854e-06	0.00221499	0.0771025	0.0126666	0.000358693	9.71502e-05	0.0214713	0.00399868	0.0745745	0.0151436	0.0036705	0.000834623	6.17027e-06	0.000406759	7.28242e-06	0.0022335
	UBAC2	0.000241631	0.000886469	0.00219742	0.000526448	0.00115203	0.00534251	0.00305077	0.00278103	0.00174411	0.000644626	0.0235542	0.0821779	0.00988149	0.0101382	0.0107617	0.0271951	0.00432124	2.31225e-05	0.00192251	0.0165639	0.00163236	0.0191209	0.000911317	0.00717307	0.00895179	0.00493278	0.0453482	0.00276795	0.000398983	0.0192957	0.012374	0.0020861	0.00321339	0.0026427	0.113588	8.8309e-06	0.000293358	0.000121808	0.00324095	0.0280756	0.0540564	9.41778e-05	0.00671763	0.0288377	0.00375601	0.0122688	0.00612132	0.0125799
	UGDH	0.13641	0.0236806	0.0114692	0.0157886	0.00195966	0.000102757	0.0195601	0.001752	0.00058655	0.0240543	0.0114028	1.3155e-05	0.000264408	0.0106295	0.0107334	0.0053353	0.00977605	0.0142384	0.000383557	0.00891698	0.0131856	0.00874271	0.010097	0.055301	0.00150568	0.0272315	0.00292417	0.0175216	0.00685664	0.00241465	0.00403884	0.0405281	0.0565422	0.00124297	1.00531e-06	0.00806514	0.0142211	0.0118212	0.00161663	0.000554614	0.0198495	0.00322493	0.0240647	4.75484e-05	0.00256335	0.00446045	0.0180905	0.0325836
	UGT1A6	0.0159566	0.00151657	0.0467816	0.000754917	0.00105976	0.00354531	0.0748808	0.000800361	0.00101263	0.0120008	0.0153763	0.0117685	0.000681052	0.00134613	0.00672979	0.0046223	0.0467183	0.00154218	0.000284356	0.0597889	8.56418e-06	0.00111384	4.97761e-05	0.0196797	0.000657202	0.0280844	0.0179615	0.0407389	0.00381818	0.00705712	0.0203176	0.000245616	0.0132271	0.0018338	0.0378279	0.00258913	0.00858217	0.0030425	0.00609656	0.0225724	0.0034688	0.00651312	0.000978524	0.00356736	0.00615407	0.00845585	0.00267645	0.0512602
	WIZ	0.0120507	0.000263101	0.00813711	0.00148089	0.000367214	0.00417586	0.0207168	0.000215219	2.85411e-05	0.000300094	0.00365521	0.0116026	0.00521214	0.000751917	0.000341905	0.00412979	0.00434922	0.000115782	7.44305e-05	0.0247916	2.05314e-05	0.00639552	3.32898e-06	0.00808859	0.00115691	0.00421373	0.0173808	0.0346319	5.08696e-05	0.000593121	0.0328655	0.00184424	0.00011995	0.00010535	0.0541436	0.000134417	0.00138581	5.00411e-06	0.00550951	0.0379953	0.0265748	0.0095492	0.00129911	0.00311298	0.00155828	0.00689153	0.00208157	0.0580267
	YWHAH	0.00837571	0.00691176	0.00261787	0.00307041	0.00160497	0.000181586	1.05292e-05	0.000210325	0.000622817	0.00337714	0.0101845	0.0163983	9.8792e-05	0.00961904	0.000939228	0.0039535	0.00663509	0.000790521	0.00197392	0.000330974	0.00739102	0.0297457	0.00730035	0.0308321	0.00108827	0.00784485	0.00397417	0.000430925	0.00111784	0.0053765	0.00581132	0.0173066	0.0223073	0.000414887	0.00192494	0.00254371	0.0141991	0.00129502	0.00026768	0.00814406	0.12861	0.000171071	0.0118755	0.00202497	0.00152617	0.0238327	0.00648004	0.025702
		ABCB6	ADAMTS1	AFAP1L2	AKR1B1	AKR1B10	AKR1C1	AKR1C2	AKR1C3	ANPEP	ANXA3	AP2B1	AP3B1	APBB1IP	ASAP1	ATP2C1	CD74	CRYZ	CYP4F11	CYR61	DFNA5	DHFR	DPP9	EEA1	EIF4A2	ENAH	EPHA2	ERAP1	FAH	FHL1	FMNL2	FSTL1	GCLC	GLUD1;GLUD2	HMGCS1	IDH2	IMMT	ITGAV	LACTB	LASP1	LEPREL1	LRRFIP1	MAP4K5	MFGE8	MICAL3	MVP	NAMPT	NANS	NCEH1
[truncated: 38 more columns]

## Sheet: top correlations
			Number of correlations
		AKR1B1	84
		AKR1B10	84
		ANPEP	84
		APBB1IP	84
		CYP4F11	84
		CYR61	84
		FHL1	84
		HMGCS1	84
		IMMT	84
		LEPREL1	84
		MICAL3	84
		MVP	84
		NDUFA3	84
		NMI	84
		PLCB4	84
		PLS3	84
		PPIF	84
		STXBP2	84
		TAGLN	84
		AFAP1L2	83
		ANXA3	83
		ATP2C1	83
		CRYZ	83
		DHFR	83
		EEA1	83
		ENAH	83
		FMNL2	83
		FSTL1	83
		ITGAV	83
		LACTB	83
		MAP4K5	83
		NAMPT	83
		NANS	83
		NMES1;C15orf48	83
		OCIAD2	83
		PODXL	83
		RBKS	83
		RIPK1	83
		SCRN1	83
		SLC3A2	83
		STAT3	83
		SUN2	83
		TBC1D2	83
		AKR1C1	82
		AKR1C3	82
		AP2B1	82
		EPHA2	82
		ERAP1	82
		S100A2	82
		SLC7A5	82
		TGFBI	82
		TGM2	82
		UBA6	82
		YWHAH	82
		LASP1	81
		PARP4	81
		PSMB5	81
		RAP1GAP	81
		WIZ	81
		ABCB6	80
		ADAMTS1	80
		AP3B1	80
		ASAP1	80
		DFNA5	80
		MFGE8	80
		TMX2	80
		UGDH	80
		UGT1A6	80
		DPP9	79
		GLUD1;GLUD2	79
		S100A11	79
		TKT	79
		UBAC2	79
		CD74	78
		GCLC	78
		NF2	78
		PLAU	78
		EIF4A2	77
		NMT2	77
		AKR1C2	76
		FAH	75
		PLOD2	74
		NCEH1	72
		IDH2	64
		LRRFIP1	47
